# Supplementary material for: Chronic Sleep Disruption Alters Gut Microbiota, Induces Systemic and Adipose Tissue Inflammation and Insulin Resistance in Mice
Source: Sci Rep. 2016 Oct 14;6:35405. doi: 10.1038/srep35405 (PMC5064361; doi:10.1038/srep35405)
Supplement: Supplementary Dataset 1 [file srep35405-s1.xls]

## Sheet: metadata
Sequence file	Sample ID	Animal	Day	week	Group	Averaging group
file.225.4w	225 4w	225	28	4	fragmented	fragmented28
file.226.4w	226 4w	226	28	4	fragmented	fragmented28
file.227.4w	227 4w	227	28	4	fragmented	fragmented28
file.228.1R4	228 1R4	228	32	5	fragmented	fragmented32
file.228.1R6	228 1R6	228	34	5	fragmented	fragmented34
file.228.1W1	228 1W1	228	1	1	fragmented	fragmented1
file.228.1w2	228 1w2	228	2	1	fragmented	fragmented2
file.228.1w3	228 1w3	228	3	1	fragmented	fragmented3
file.228.1w5	228 1w5	228	5	1	fragmented	fragmented5
file.228.1w7	228 1w7	228	7	1	fragmented	fragmented7
file.228.2R	228 2R	228	42	6	fragmented	fragmented42
file.228.2R1	228 2R1	228	36	6	fragmented	fragmented36
file.228.2R3	228 2R3	228	38	6	fragmented	fragmented38
file.228.2R5	228 2R5	228	40	6	fragmented	fragmented40
file.228.2R6	228 2R6	228	41	6	fragmented	fragmented41
file.228.2w2	228 2w2	228	9	2	fragmented	fragmented9
file.228.2W4	228 2W4	228	11	2	fragmented	fragmented11
file.228.2w6	228 2w6	228	13	2	fragmented	fragmented13
file.228.3w1	228 3w1	228	15	3	fragmented	fragmented15
file.228.3w3	228 3w3	228	17	3	fragmented	fragmented17
file.228.3w5	228 3w5	228	19	3	fragmented	fragmented19
file.228.3w7	228 3w7	228	21	3	fragmented	fragmented21
file.228.4w	228 4w	228	28	4	fragmented	fragmented28
file.228.4w2	228 4w2	228	23	4	fragmented	fragmented23
file.228.4w4	228 4w4	228	25	4	fragmented	fragmented25
file.228.4w6	228 4w6	228	27	4	fragmented	fragmented27
file.228.BL1	228 BL1	228	-7	0	fragmented	fragmented-7
file.228.BL3	228 BL3	228	-5	0	fragmented	fragmented-5
file.228.BL5	228 BL5	228	-3	0	fragmented	fragmented-3
file.228.BL7	228 BL7	228	-1	0	fragmented	fragmented-1
file.229.4w	229 4w	229	28	4	fragmented	fragmented28
file.230.2R	230 2R	230	42	6	fragmented	fragmented42
file.230.4w	230 4w	230	28	4	fragmented	fragmented28
file.231.4w	231 4w	231	28	4	fragmented	fragmented28
file.232.2R	232 2R	232	42	6	fragmented	fragmented42
file.232.4w	232 4w	232	28	4	fragmented	fragmented28
file.234.4w	234 4w	234	28	4	fragmented	fragmented28
file.235.2R	235 2R	235	42	6	fragmented	fragmented42
file.235.4w	235 4w	235	28	4	fragmented	fragmented28
file.237.4w	237 4w	237	28	4	fragmented	fragmented28
file.238.1R3	238 1R3	238	31	5	fragmented	fragmented31
file.238.1R4	238 1R4	238	32	5	fragmented	fragmented32
file.238.1R6	238 1R6	238	34	5	fragmented	fragmented34
file.238.1w1	238 1w1	238	1	1	fragmented	fragmented1
file.238.1w2	238 1w2	238	2	1	fragmented	fragmented2
file.238.1w3	238 1w3	238	3	1	fragmented	fragmented3
file.238.1w5	238 1w5	238	5	1	fragmented	fragmented5
file.238.1w7	238 1w7	238	7	1	fragmented	fragmented7
file.238.2R	238 2R	238	42	6	fragmented	fragmented42
file.238.2R1	238 2R1	238	36	6	fragmented	fragmented36
file.238.2R3	238 2R3	238	38	6	fragmented	fragmented38
file.238.2R5	238 2R5	238	40	6	fragmented	fragmented40
file.238.2R6	238 2R6	238	41	6	fragmented	fragmented41
file.238.2W2	238 2W2	238	9	2	fragmented	fragmented9
file.238.2W4	238 2W4	238	11	2	fragmented	fragmented11
file.238.2w6	238 2w6	238	13	2	fragmented	fragmented13
file.238.3w1	238 3w1	238	15	3	fragmented	fragmented15
file.238.3w3	238 3w3	238	17	3	fragmented	fragmented17
file.238.3w5	238 3w5	238	19	3	fragmented	fragmented19
file.238.3w7	238 3w7	238	21	3	fragmented	fragmented21
file.238.4w	238 4w	238	28	4	fragmented	fragmented28
file.238.4w2	238 4w2	238	23	4	fragmented	fragmented23
file.238.4w4	238 4w4	238	25	4	fragmented	fragmented25
file.238.4W6	238 4W6	238	27	4	fragmented	fragmented27
file.238.BL1	238 BL1	238	-7	0	fragmented	fragmented-7
file.238.BL3	238 BL3	238	-5	0	fragmented	fragmented-5
file.238.BL5	238 BL5	238	-3	0	fragmented	fragmented-3
file.238.BL7	238 BL7	238	-1	0	fragmented	fragmented-1
file.239.2R	239 2R	239	42	6	fragmented	fragmented42
file.239.4w	239 4w	239	28	4	fragmented	fragmented28
file.240.2R	240 2R	240	42	6	fragmented	fragmented42
file.240.4w	240 4w	240	28	4	fragmented	fragmented28
file.241.w	241 w	241	28	4	fragmented	fragmented28
file.242.4w	242 4w	242	28	4	fragmented	fragmented28
file.243.1R2	243 1R2	243	30	5	fragmented	fragmented30
file.243.1R3	243 1R3	243	31	5	fragmented	fragmented31
file.243.1R4	243 1R4	243	32	5	fragmented	fragmented32
file.243.1R6	243 1R6	243	34	5	fragmented	fragmented34
file.243.1w1	243 1w1	243	1	1	fragmented	fragmented1
file.243.1w2	243 1w2	243	2	1	fragmented	fragmented2
file.243.1w3	243 1w3	243	3	1	fragmented	fragmented3
file.243.1w5	243 1w5	243	5	1	fragmented	fragmented5
file.243.1w7	243 1w7	243	7	1	fragmented	fragmented7
file.243.2R	243 2R	243	42	6	fragmented	fragmented42
file.243.2R1	243 2R1	243	36	6	fragmented	fragmented36
file.243.2R3	243 2R3	243	38	6	fragmented	fragmented38
file.243.2R5	243 2R5	243	40	6	fragmented	fragmented40
file.243.2W2	243 2W2	243	9	2	fragmented	fragmented9
file.243.2w4	243 2w4	243	11	2	fragmented	fragmented11
file.243.2w6	243 2w6	243	13	2	fragmented	fragmented13
file.243.3w1	243 3w1	243	15	3	fragmented	fragmented15
file.243.3w3	243 3w3	243	17	3	fragmented	fragmented17
file.243.3w5	243 3w5	243	19	3	fragmented	fragmented19
file.243.3w7	243 3w7	243	21	3	fragmented	fragmented21
file.243.4w	243 4w	243	28	4	fragmented	fragmented28
file.243.4w2	243 4w2	243	23	4	fragmented	fragmented23
file.243.4w4	243 4w4	243	25	4	fragmented	fragmented25
file.243.BL1	243 BL1	243	-7	0	fragmented	fragmented-7
file.243.BL5	243 BL5	243	-3	0	fragmented	fragmented-3
file.243.BL7	243 BL7	243	-1	0	fragmented	fragmented-1
file.244.4w	244 4w	244	28	4	fragmented	fragmented28
file.245.2R	245 2R	245	42	6	fragmented	fragmented42
file.245.4w	245 4w	245	28	4	fragmented	fragmented28
file.246.2R	246 2R	246	42	6	fragmented	fragmented42
file.246.4w	246 4w	246	28	4	fragmented	fragmented28
file.247.4w	247 4w	247	28	4	fragmented	fragmented28
file.248.1R2	248 1R2	248	30	5	fragmented	fragmented30
file.248.1R4	248 1R4	248	32	5	fragmented	fragmented32
file.248.1R6	248 1R6	248	34	5	fragmented	fragmented34
file.248.1w1	248 1w1	248	1	1	fragmented	fragmented1
file.248.1w2	248 1w2	248	2	1	fragmented	fragmented2
file.248.1w3	248 1w3	248	3	1	fragmented	fragmented3
file.248.1w5	248 1w5	248	5	1	fragmented	fragmented5
file.248.1w7	248 1w7	248	7	1	fragmented	fragmented7
file.248.2R	248 2R	248	42	6	fragmented	fragmented42
file.248.2R1	248 2R1	248	36	6	fragmented	fragmented36
file.248.2R3	248 2R3	248	38	6	fragmented	fragmented38
file.248.2R5	248 2R5	248	40	6	fragmented	fragmented40
file.248.2W2	248 2W2	248	9	2	fragmented	fragmented9
file.248.2w4	248 2w4	248	11	2	fragmented	fragmented11
file.248.2w6	248 2w6	248	13	2	fragmented	fragmented13
file.248.3w1	248 3w1	248	15	3	fragmented	fragmented15
file.248.3w2.S2star	248 3w2 S2star	248	16	3	fragmented	fragmented16
file.248.3w5	248 3w5	248	19	3	fragmented	fragmented19
file.248.3w7	248 3w7	248	21	3	fragmented	fragmented21
file.248.4w	248 4w	248	28	4	fragmented	fragmented28
file.248.4w2	248 4w2	248	23	4	fragmented	fragmented23
file.248.4w4	248 4w4	248	25	4	fragmented	fragmented25
file.248.BL1	248 BL1	248	-7	0	fragmented	fragmented-7
file.248.BL3	248 BL3	248	-5	0	fragmented	fragmented-5
file.248.BL5	248 BL5	248	-3	0	fragmented	fragmented-3
file.248.BL7	248 BL7	248	-1	0	fragmented	fragmented-1
file.249.4w	249 4w	249	28	4	fragmented	fragmented28
file.250.2R	250 2R	250	42	6	fragmented	fragmented42
file.250.4w	250 4w	250	28	4	fragmented	fragmented28
file.254.4w	254 4w	254	28	4	control	control28
file.255.1R3	255 1R3	255	31	5	fragmented	fragmented31
file.255.1R4	255 1R4	255	32	5	fragmented	fragmented32
file.255.1R6	255 1R6	255	34	5	fragmented	fragmented34
file.255.1w1	255 1w1	255	1	1	fragmented	fragmented1
file.255.1w2	255 1w2	255	2	1	fragmented	fragmented2
file.255.1w3	255 1w3	255	3	1	fragmented	fragmented3
file.255.1w5	255 1w5	255	5	1	fragmented	fragmented5
file.255.1w7	255 1w7	255	7	1	fragmented	fragmented7
file.255.2R	255 2R	255	42	6	fragmented	fragmented42
file.255.2R1	255 2R1	255	36	6	fragmented	fragmented36
file.255.2R3	255 2R3	255	38	6	fragmented	fragmented38
file.255.2R5	255 2R5	255	40	6	fragmented	fragmented40
file.255.2R6	255 2R6	255	41	6	fragmented	fragmented41
file.255.2W2	255 2W2	255	9	2	fragmented	fragmented9
file.255.2W4	255 2W4	255	11	2	fragmented	fragmented11
file.255.2w6	255 2w6	255	13	2	fragmented	fragmented13
file.255.3w1	255 3w1	255	15	3	fragmented	fragmented15
file.255.3w3	255 3w3	255	17	3	fragmented	fragmented17
file.255.3w5	255 3w5	255	19	3	fragmented	fragmented19
file.255.3w7	255 3w7	255	21	3	fragmented	fragmented21
file.255.4w	255 4w	255	28	4	fragmented	fragmented28
file.255.4w2	255 4w2	255	23	4	fragmented	fragmented23
file.255.4w4	255 4w4	255	25	4	fragmented	fragmented25
file.255.4W6	255 4W6	255	27	4	fragmented	fragmented27
file.255.BL1	255 BL1	255	-7	0	fragmented	fragmented-7
file.255.BL3	255 BL3	255	-5	0	fragmented	fragmented-5
file.255.BL5	255 BL5	255	-3	0	fragmented	fragmented-3
file.255.BL7	255 BL7	255	-1	0	fragmented	fragmented-1
file.4026.2R	4026 2R	4026	42	6	control	control42
file.4026.4w	4026 4w	4026	28	4	control	control28
file.4027.1R2	4027 1R2	4027	30	5	control	control30
file.4027.1R3	4027 1R3	4027	31	5	control	control31
file.4027.1R4	4027 1R4	4027	32	5	control	control32
file.4027.1R6	4027 1R6	4027	34	5	control	control34
file.4027.1w1	4027 1w1	4027	1	1	control	control1
file.4027.1w2	4027 1w2	4027	2	1	control	control2
file.4027.1w3	4027 1w3	4027	3	1	control	control3
file.4027.1w5	4027 1w5	4027	5	1	control	control5
file.4027.1w7	4027 1w7	4027	7	1	control	control7
file.4027.2R1	4027 2R1	4027	36	6	control	control36
file.4027.2R3	4027 2R3	4027	38	6	control	control38
file.4027.2R5	4027 2R5	4027	40	6	control	control40
file.4027.2W2	4027 2W2	4027	9	2	control	control9
file.4027.2w4	4027 2w4	4027	11	2	control	control11
file.4027.2w6	4027 2w6	4027	13	2	control	control13
file.4027.3w1	4027 3w1	4027	15	3	control	control15
file.4027.3w3	4027 3w3	4027	17	3	control	control17
file.4027.3w7	4027 3w7	4027	21	3	control	control21
file.4027.4w	4027 4w	4027	28	4	control	control28
file.4027.4w2	4027 4w2	4027	23	4	control	control23
file.4027.4w4	4027 4w4	4027	25	4	control	control25
file.4027.BL1	4027 BL1	4027	-7	0	control	control-7
file.4027.BL3	4027 BL3	4027	-5	0	control	control-5
file.4027.BL5	4027 BL5	4027	-3	0	control	control-3
file.4027.BL7	4027 BL7	4027	-1	0	control	control-1
file.4028.4w	4028 4w	4028	28	4	control	control28
file.4029.4w	4029 4w	4029	28	4	control	control28
file.4030.1R3	4030 1R3	4030	31	5	control	control31
file.4030.1R4	4030 1R4	4030	32	5	control	control32
file.4030.1R6	4030 1R6	4030	34	5	control	control34
file.4030.1w1	4030 1w1	4030	1	1	control	control1
file.4030.1w2	4030 1w2	4030	2	1	control	control2
file.4030.1w3	4030 1w3	4030	3	1	control	control3
file.4030.1w5	4030 1w5	4030	5	1	control	control5
file.4030.1w7	4030 1w7	4030	7	1	control	control7
file.4030.2R	4030 2R	4030	42	6	control	control42
file.4030.2R1	4030 2R1	4030	36	6	control	control36
file.4030.2R3	4030 2R3	4030	38	6	control	control38
file.4030.2R5	4030 2R5	4030	40	6	control	control40
file.4030.2R6	4030 2R6	4030	41	6	control	control41
file.4030.2W2	4030 2W2	4030	9	2	control	control9
file.4030.2W4	4030 2W4	4030	11	2	control	control11
file.4030.2w6	4030 2w6	4030	13	2	control	control13
file.4030.3w1	4030 3w1	4030	15	3	control	control15
file.4030.3w3	4030 3w3	4030	17	3	control	control17
file.4030.3w5	4030 3w5	4030	19	3	control	control19
file.4030.3w7	4030 3w7	4030	21	3	control	control21
file.4030.4w	4030 4w	4030	28	4	control	control28
file.4030.4w2	4030 4w2	4030	23	4	control	control23
file.4030.4w4	4030 4w4	4030	25	4	control	control25
file.4030.4W6	4030 4W6	4030	27	4	control	control27
file.4030.BL1	4030 BL1	4030	-7	0	control	control-7
file.4030.BL3	4030 BL3	4030	-5	0	control	control-5
file.4030.BL5	4030 BL5	4030	-3	0	control	control-3
file.4030.BL7	4030 BL7	4030	-1	0	control	control-1
file.4031.4w	4031 4w	4031	28	4	control	control28
file.4032.2R	4032 2R	4032	42	6	control	control42
file.4032.4w	4032 4w	4032	28	4	control	control28
file.4033.2R	4033 2R	4033	42	6	control	control42
file.4033.4w	4033 4w	4033	28	4	control	control28
file.4035.1R3	4035 1R3	4035	31	5	control	control31
file.4035.1R4	4035 1R4	4035	32	5	control	control32
file.4035.1R6	4035 1R6	4035	34	5	control	control34
file.4035.1w1	4035 1w1	4035	1	1	control	control1
file.4035.1w2	4035 1w2	4035	2	1	control	control2
file.4035.1w3	4035 1w3	4035	3	1	control	control3
file.4035.1w5	4035 1w5	4035	5	1	control	control5
file.4035.1w7	4035 1w7	4035	7	1	control	control7
file.4035.2R	4035 2R	4035	42	6	control	control42
file.4035.2R1	4035 2R1	4035	36	6	control	control36
file.4035.2R3	4035 2R3	4035	38	6	control	control38
file.4035.2R5	4035 2R5	4035	40	6	control	control40
file.4035.2R6	4035 2R6	4035	41	6	control	control41
file.4035.2W2	4035 2W2	4035	9	2	control	control9
file.4035.2W4	4035 2W4	4035	11	2	control	control11
file.4035.2w6	4035 2w6	4035	13	2	control	control13
file.4035.3w1	4035 3w1	4035	15	3	control	control15
file.4035.3w3	4035 3w3	4035	17	3	control	control17
file.4035.3w5	4035 3w5	4035	19	3	control	control19
file.4035.3w7	4035 3w7	4035	21	3	control	control21
file.4035.4w	4035 4w	4035	28	4	control	control28
file.4035.4w2	4035 4w2	4035	23	4	control	control23
file.4035.4w4	4035 4w4	4035	25	4	control	control25
file.4035.4W6	4035 4W6	4035	27	4	control	control27
file.4035.BL1	4035 BL1	4035	-7	0	control	control-7
file.4035.BL3	4035 BL3	4035	-5	0	control	control-5
file.4035.BL5	4035 BL5	4035	-3	0	control	control-3
file.4035.BL7	4035 BL7	4035	-1	0	control	control-1
file.4036.2R	4036 2R	4036	42	6	control	control42
file.4036.4w	4036 4w	4036	28	4	control	control28
file.4037.2R	4037 2R	4037	42	6	control	control42
file.4037.4w	4037 4w	4037	28	4	control	control28
file.4038.4w	4038 4w	4038	28	4	control	control28
file.4039.4w	4039 4w	4039	28	4	control	control28
file.4040.1R4	4040 1R4	4040	32	5	control	control32
file.4040.1W1	4040 1W1	4040	1	1	control	control1
file.4040.1w2	4040 1w2	4040	2	1	control	control2
file.4040.1w3	4040 1w3	4040	3	1	control	control3
file.4040.1w5	4040 1w5	4040	5	1	control	control5
file.4040.1w7	4040 1w7	4040	7	1	control	control7
file.4040.2R	4040 2R	4040	42	6	control	control42
file.4040.2R1	4040 2R1	4040	36	6	control	control36
file.4040.2R3	4040 2R3	4040	38	6	control	control38
file.4040.2R6	4040 2R6	4040	41	6	control	control41
file.4040.2w2	4040 2w2	4040	9	2	control	control9
file.4040.2w6	4040 2w6	4040	13	2	control	control13
file.4040.3w1	4040 3w1	4040	15	3	control	control15
file.4040.3w3	4040 3w3	4040	17	3	control	control17
file.4040.3w5	4040 3w5	4040	19	3	control	control19
file.4040.3w7	4040 3w7	4040	21	3	control	control21
file.4040.4w	4040 4w	4040	28	4	control	control28
file.4040.4w2	4040 4w2	4040	23	4	control	control23
file.4040.4w4	4040 4w4	4040	25	4	control	control25
file.4040.4w6	4040 4w6	4040	27	4	control	control27
file.4040.BL1	4040 BL1	4040	-7	0	control	control-7
file.4040.BL3	4040 BL3	4040	-5	0	control	control-5
file.4040.BL5	4040 BL5	4040	-3	0	control	control-3
file.4040.BL7	4040 BL7	4040	-1	0	control	control-1
file.40401R6	4040 1R6	4040	34	5	control	control34
file.4042.1R4	4042 1R4	4042	32	5	fragmented	fragmented32
file.4042.1R6	4042 1R6	4042	34	5	fragmented	fragmented34
file.4042.2R	4042 2R	4042	42	6	fragmented	fragmented42
file.4042.2R1	4042 2R1	4042	36	6	fragmented	fragmented36
file.4042.2R3	4042 2R3	4042	38	6	fragmented	fragmented38
file.4042.2R5	4042 2R5	4042	40	6	fragmented	fragmented40
file.4042.2R6	4042 2R6	4042	41	6	fragmented	fragmented41
file.4042.4w	4042 4w	4042	28	4	fragmented	fragmented28
file.4042.4w6	4042 4w6	4042	27	4	fragmented	fragmented27
file.4043.4w	4043 4w	4043	28	4	control	control28
file.4044.2R	4044 2R	4044	42	6	control	control42
file.4044.4w	4044 4w	4044	28	4	control	control28
file.4045.2R	4045 2R	4045	42	6	control	control42
file.4045.4w	4045 4w	4045	28	4	control	control28
file.4046.2R	4046 2R	4046	42	6	control	control42
file.4046.4w	4046 4w	4046	28	4	control	control28
file.4047.1R4	4047 1R4	4047	32	5	control	control32
file.4047.1R6	4047 1R6	4047	34	5	control	control34
file.4047.1W1	4047 1W1	4047	1	1	control	control1
file.4047.1w2	4047 1w2	4047	2	1	control	control2
file.4047.1w3	4047 1w3	4047	3	1	control	control3
file.4047.1w5	4047 1w5	4047	5	1	control	control5
file.4047.1w7	4047 1w7	4047	7	1	control	control7
file.4047.2R	4047 2R	4047	42	6	control	control42
file.4047.2R1	4047 2R1	4047	36	6	control	control36
file.4047.2R3	4047 2R3	4047	38	6	control	control38
file.4047.2R5	4047 2R5	4047	40	6	control	control40
file.4047.2R6	4047 2R6	4047	41	6	control	control41
file.4047.2w2	4047 2w2	4047	9	2	control	control9
file.4047.2W4	4047 2W4	4047	11	2	control	control11
file.4047.2w6	4047 2w6	4047	13	2	control	control13
file.4047.3w1	4047 3w1	4047	15	3	control	control15
file.4047.3w3	4047 3w3	4047	17	3	control	control17
file.4047.3w5	4047 3w5	4047	19	3	control	control19
file.4047.4w	4047 4w	4047	28	4	control	control28
file.4047.4w2	4047 4w2	4047	23	4	control	control23
file.4047.4w4	4047 4w4	4047	25	4	control	control25
file.4047.4w6	4047 4w6	4047	27	4	control	control27
file.4047.BL1	4047 BL1	4047	-7	0	control	control-7
file.4047.BL3	4047 BL3	4047	-5	0	control	control-5
file.4047.BL5	4047 BL5	4047	-3	0	control	control-3
file.4047.BL7	4047 BL7	4047	-1	0	control	control-1
file.4042.3w7	4042 3w7	4048	21	3	fragmented	fragmented21
file.4048.4w	4048 4w	4048	28	4	control	control28
file.4049.2R	4049 2R	4049	42	6	control	control42
file.4049.4w	4049 4w	4049	28	4	control	control28
file.4050.4w	4050 4w	4050	28	4	control	control28
file.4076.2R	4076 2R	4076	42	6	control	control42
file.4076.4w	4076 4w	4076	28	4	control	control28
file.4077.2R	4077 2R	4077	42	6	control	control42
file.4077.4w	4077 4w	4077	28	4	control	control28
file.4082.2R	4082 2R	4082	42	6	fragmented	fragmented42
file.4082.4w	4082 4w	4082	28	4	fragmented	fragmented28
file.4084.1W1	4084 1W1	4084	1	1	fragmented	fragmented1
file.4084.1w2	4084 1w2	4084	2	1	fragmented	fragmented2
file.4084.1w3	4084 1w3	4084	3	1	fragmented	fragmented3
file.4084.1w5	4084 1w5	4084	5	1	fragmented	fragmented5
file.4084.1w7	4084 1w7	4084	7	1	fragmented	fragmented7
file.4084.2w2	4084 2w2	4084	9	2	fragmented	fragmented9
file.4084.2W4	4084 2W4	4084	11	2	fragmented	fragmented11
file.4084.2w6	4084 2w6	4084	13	2	fragmented	fragmented13
file.4084.3w1	4084 3w1	4084	15	3	fragmented	fragmented15
file.4084.3w3	4084 3w3	4084	17	3	fragmented	fragmented17
file.4084.3w5	4084 3w5	4084	19	3	fragmented	fragmented19
file.4084.4w2star	4084 4w2star	4084	23	4	fragmented	fragmented23
file.4084.BL1	4084 BL1	4084	-7	0	fragmented	fragmented-7
file.4084.BL3	4084 BL3	4084	-5	0	fragmented	fragmented-5
file.4084.BL5	4084 BL5	4084	-3	0	fragmented	fragmented-3
file.4084.BL7	4084 BL7	4084	-1	0	fragmented	fragmented-1
file.4087.4w4star	4087 4w4star	4087	25	4	fragmented	fragmented25
file.4090.4w	4090 4w	4090	28	4	control	control28
file.4096.1R2	4096 1R2	4096	30	5	control	control30
file.4096.1R3	4096 1R3	4096	31	5	control	control31
file.4096.1R4	4096 1R4	4096	32	5	control	control32
file.4096.1w1	4096 1w1	4096	1	1	control	control1
file.4096.1w2	4096 1w2	4096	2	1	control	control2
file.4096.1w3	4096 1w3	4096	3	1	control	control3
file.4096.1w5	4096 1w5	4096	5	1	control	control5
file.4096.1w7	4096 1w7	4096	7	1	control	control7
file.4096.2R	4096 2R	4096	42	6	control	control42
file.4096.2R3	4096 2R3	4096	38	6	control	control38
file.4096.2R5	4096 2R5	4096	40	6	control	control40
file.4096.2W2	4096 2W2	4096	9	2	control	control9
file.4096.2w4	4096 2w4	4096	11	2	control	control11
file.4096.2w6	4096 2w6	4096	13	2	control	control13
file.4096.3w1	4096 3w1	4096	15	3	control	control15
file.4096.3w3	4096 3w3	4096	17	3	control	control17
file.4096.3w5	4096 3w5	4096	19	3	control	control19
file.4096.3w7	4096 3w7	4096	21	3	control	control21
file.4096.4w	4096 4w	4096	28	4	control	control28
file.4096.4w2	4096 4w2	4096	23	4	control	control23
file.4096.4w4	4096 4w4	4096	25	4	control	control25
file.4096.BL1	4096 BL1	4096	-7	0	control	control-7
file.4096.BL3	4096 BL3	4096	-5	0	control	control-5
file.4096.BL5	4096 BL5	4096	-3	0	control	control-3
file.4096.BL7	4096 BL7	4096	-1	0	control	control-1
file.4098.2R	4098 2R	4098	42	6	control	control42

## Sheet: group.rarefaction1
numsampled	file.228.BL1	file.228.BL3	file.228.BL5	file.228.BL7	file.238.BL1	file.238.BL3	file.238.BL5	file.238.BL7	file.243.BL1	file.243.BL5	file.243.BL7	file.248.BL1	file.248.BL3	file.248.BL5	file.248.BL7	file.255.BL1	file.255.BL3	file.255.BL5	file.255.BL7	file.4027.BL1	file.4027.BL3	file.4027.BL5	file.4027.BL7	file.4030.BL1	file.4030.BL3	file.4030.BL5	file.4030.BL7	file.4035.BL1	file.4035.BL3	file.4035.BL5	file.4035.BL7	numsampled	file.228.1W1	file.228.1w2	file.228.1w3	file.228.1w5	file.228.1w7	file.238.1w1	file.238.1w2	file.238.1w3	file.238.1w5	file.238.1w7	file.243.1w1	file.243.1w2	file.243.1w3	file.243.1w5	file.243.1w7	file.248.1w1	file.248.1w2
1	1	1	1	1	1	1	1	1	1	1	1	1	1	1	1	1	1	1	1	1	1	1	1	1	1	1	1	1	1	1	1	1	1	1	1	1	1	1	1	1	1	1	1	1	1	1	1	1	1
100	42.909	41.428	38.46	38.952	29.725	39.275	36.085	45.026	23.204	33.768	33.722	32.647	37.264	40.116	36.518	30.242	38.987	36.663	37.723	36.899	32.783	33.351	42.726	26.584	37.673	28.046	39.722	44.687	45.951	38.138	32.353	100	32.302	38.68	38.461	40.659	41.577	40.507	37.735	40.107	46.845	41.577	33.63	34.311	36.107	32.215	36.27	29.799	38.686
200	61.925	59.24	55.08	56.853	45.073	57.053	53.816	65.569	34.733	49.202	48.495	48.268	55.034	59.926	53.702	45.296	56.025	55.151	55.902	54.235	49.8	48.867	61.341	39.22	55.228	40.889	57.029	63.759	65.25	54.874	47.529	200	48.072	56.644	56.6	58.92	59.943	59.558	55.628	57.854	67.702	59.213	49.633	51.153	52.742	47.159	54.416	44.643	55.448
300	75.053	71.367	66.292	69.762	56.394	69.777	66.537	79.512	43.633	60.161	59.41	59.274	67.677	73.949	66.123	56.317	67.763	68.344	68.54	66.381	62.22	60.585	74.653	48.576	67.774	50.741	69.568	76.488	78.671	66.992	58.637	300	59.77	69.724	69.793	72.346	73.267	73.258	68.786	70.214	81.836	71.784	61.474	63.619	64.969	58.364	67.405	55.649	67.264
400	85.514	80.977	75.072	80.078	65.332	79.982	76.881	90.222	50.764	69.099	68.349	68.052	77.454	84.841	76.423	65.075	77.001	78.773	78.609	75.74	72.211	70.218	85.391	56.261	77.855	58.979	79.916	86.388	89.119	76.625	67.81	400	69.193	80.371	80.102	83.271	83.971	84.045	79.054	80.04	92.683	81.899	71.129	73.638	74.976	67.204	77.704	64.427	76.717
500	94.474	88.982	82.336	88.683	72.675	88.236	85.483	99.11	56.746	76.571	76.102	75.569	85.868	93.931	85.142	72.404	84.85	87.541	86.94	83.628	80.926	78.637	94.539	62.652	86.408	66.024	88.615	94.408	97.696	84.613	75.654	500	77.453	89.347	88.881	92.476	92.862	93.061	87.665	88.168	101.792	90.459	79.254	82.054	83.617	74.753	86.264	71.912	84.365
600	102.39	95.991	88.598	96.133	79.134	95.487	92.989	106.651	62.077	83.218	82.958	81.842	93.13	101.852	92.611	78.859	91.471	95	94.068	90.416	88.411	86.083	102.323	68.454	93.857	72.256	96.306	101.488	105.145	91.657	82.738	600	84.815	97.324	96.601	100.505	100.545	100.806	95.171	95.256	109.472	97.949	86.485	89.604	91.161	81.43	93.686	78.206	91.173
700	109.175	102.084	94.236	102.653	84.859	102.091	99.773	113.417	66.886	89.091	89.093	87.626	99.46	108.892	99.319	84.431	97.478	101.657	100.384	96.422	95.153	92.688	109.312	73.576	100.7	77.959	103.064	107.657	111.852	98.001	89.19	700	91.334	104.578	103.587	107.734	107.451	107.554	101.716	101.579	116.308	104.626	93.176	96.267	98.051	87.377	100.297	84.048	97.187
800	115.453	107.738	99.265	108.662	89.918	108.114	105.834	119.379	71.24	94.315	94.721	92.923	105.305	115.212	105.418	89.647	102.868	107.844	106.125	101.831	101.404	98.778	115.688	78.226	106.732	83.153	109.354	113.332	117.919	103.622	95.002	800	97.288	111.273	109.804	114.272	113.671	113.825	107.618	107.183	122.406	110.757	99.253	102.382	104.085	92.769	106.276	89.224	102.565
900	121.078	112.83	103.923	114.234	94.584	113.683	111.301	124.849	75.328	99.247	99.899	97.865	110.694	121.09	110.957	94.433	107.872	113.432	111.177	106.761	107.03	104.386	121.632	82.614	112.389	87.912	115.108	118.515	123.507	108.749	100.481	900	102.911	117.312	115.551	120.228	119.181	119.508	113.026	112.506	127.984	116.278	104.762	107.892	109.609	97.684	111.765	94.066	107.426
1000	126.349	117.684	108.28	119.224	98.824	118.88	116.605	130.068	79.022	103.931	104.854	102.305	115.762	126.448	116.003	98.911	112.653	118.794	115.988	111.396	112.15	109.493	127.222	86.657	117.604	92.413	120.426	123.447	128.794	113.401	105.391	1000	108.011	122.939	120.932	125.767	124.242	124.709	117.961	117.145	132.936	121.564	110.015	112.983	114.822	102.242	116.874	98.407	111.837
1100	131.216	122.184	112.389	123.736	102.489	123.668	121.416	134.849	82.508	108.314	109.451	106.525	120.415	131.375	120.763	102.998	117.137	123.608	120.358	115.722	116.951	114.4	132.282	90.371	122.559	96.592	125.368	128.065	133.765	117.647	110.121	1100	112.968	128.241	125.974	130.762	129.013	129.576	122.473	121.505	137.658	126.51	114.97	117.695	119.57	106.685	121.52	102.616	115.971
1200	135.693	126.403	116.308	128.078	106.093	128.201	126.035	139.287	85.847	112.321	113.946	110.377	124.9	135.963	125.193	106.97	121.104	128.035	124.482	119.825	121.486	118.958	137.047	94.031	127.144	100.516	130.023	132.452	138.481	121.767	114.598	1200	117.5	133.188	130.646	135.524	133.457	134.13	126.714	125.643	142.024	130.925	119.416	122.136	124.103	110.779	125.959	106.427	119.805
1300	139.826	130.421	119.966	131.973	109.398	132.452	130.354	143.564	89.073	116.073	118.186	113.99	129.065	140.472	129.347	110.643	124.905	132.192	128.256	123.664	125.662	123.323	141.647	97.496	131.407	104.28	134.427	136.682	142.782	125.516	118.754	1300	121.723	137.913	135.08	139.972	137.592	138.378	130.763	129.524	146.188	135.094	123.68	126.298	128.44	114.713	130.112	110.023	123.535
1400	143.963	134.185	123.484	135.78	112.403	136.466	134.489	147.57	92.183	119.65	122.146	117.512	133.034	144.784	133.282	114.264	128.608	136.279	132.027	127.276	129.675	127.372	146.062	100.722	135.422	107.794	138.549	140.674	146.951	129.091	122.772	1400	125.702	142.495	139.38	144.13	141.37	142.268	134.496	133.127	150.087	139.169	127.673	130.336	132.648	118.322	133.993	113.422	127.086
1500	147.845	137.743	126.86	139.253	115.364	140.27	138.364	151.41	95.061	123.106	125.916	120.897	136.779	148.765	137.194	117.655	132.149	140.096	135.512	130.656	133.589	131.345	150.092	103.911	139.279	111.145	142.35	144.478	150.868	132.423	126.466	1500	129.532	146.815	143.368	148.071	145.106	146.001	138.12	136.567	153.818	143.005	131.421	134.083	136.612	121.87	137.745	116.766	130.383
1600	151.575	141.067	130.135	142.581	118.04	143.871	142.088	155.032	97.82	126.338	129.636	124.057	140.299	152.658	140.897	120.964	135.514	143.744	138.79	133.963	137.249	135.281	154.043	106.913	142.897	114.406	146.055	148.175	154.606	135.638	130.08	1600	133.148	150.987	147.282	151.91	148.495	149.564	141.572	139.787	157.248	146.712	134.983	137.696	140.424	125.122	141.299	119.894	133.582
1700	155.1	144.225	133.313	145.929	120.656	147.417	145.667	158.534	100.599	129.517	133.156	127.096	143.845	156.319	144.417	124.028	138.784	147.369	142.042	137.115	140.764	138.96	157.882	109.75	146.342	117.525	149.627	151.647	158.138	138.761	133.605	1700	136.631	154.928	151.019	155.5	151.756	152.883	144.938	142.939	160.587	150.063	138.466	141.118	143.982	128.353	144.742	122.831	136.569
1800	158.396	147.232	136.344	149.039	123.129	150.772	149.192	162.008	103.234	132.505	136.497	130.136	147.19	159.86	147.604	126.941	141.818	150.78	145.075	140.297	144.146	142.48	161.487	112.56	149.699	120.551	152.981	154.982	161.639	141.705	136.844	1800	139.99	158.751	154.551	158.951	154.796	156.122	148.101	146.054	163.815	153.369	141.726	144.444	147.356	131.411	148.041	125.717	139.451
1900	161.721	150.13	139.29	152.014	125.553	153.926	152.392	165.241	105.737	135.375	139.748	132.998	150.278	163.289	150.741	129.796	144.778	154.006	148.078	143.342	147.275	145.819	164.969	115.247	152.909	123.355	156.209	158.356	165.057	144.541	139.922	1900	143.105	162.446	157.945	162.28	157.674	159.093	151.066	148.916	166.809	156.512	144.911	147.689	150.678	134.349	151.317	128.471	142.197
2000	164.907	152.867	142.218	154.917	127.774	156.986	155.564	168.46	108.156	138.147	142.949	135.729	153.342	166.531	153.772	132.494	147.552	157.053	150.95	146.144	150.387	149.083	168.324	117.871	156.053	126.192	159.287	161.493	168.219	147.262	142.944	2000	146.121	165.997	161.221	165.363	160.517	162.083	153.894	151.608	169.802	159.615	147.937	150.75	153.945	137.227	154.5	131.118	144.748
2100	167.829	155.586	144.927	157.634	129.971	159.961	158.695	171.591	110.462	140.869	146.022	138.301	156.473	169.714	156.701	135.244	150.343	160.118	153.757	148.971	153.3	152.259	171.518	120.454	159.116	128.848	162.218	164.625	171.336	149.846	145.877	2100	148.999	169.482	164.378	168.342	163.2	164.843	156.748	154.166	172.558	162.597	150.811	153.708	157.194	140.095	157.544	133.651	147.206
2200	170.716	158.213	147.627	160.357	132.046	162.823	161.709	174.6	112.68	143.432	149.028	140.842	159.453	172.88	159.551	137.848	153.054	162.997	156.4	151.642	156.164	155.296	174.712	122.922	162.049	131.396	165.048	167.528	174.339	152.509	148.747	2200	151.668	172.767	167.485	171.195	165.65	167.579	159.536	156.583	175.314	165.397	153.623	156.536	160.259	142.771	160.45	136.182	149.639
2300	173.568	160.719	150.209	163.048	134.117	165.634	164.595	177.406	114.932	145.933	151.838	143.323	162.255	175.867	162.276	140.45	155.633	165.801	159.022	154.241	158.87	158.235	177.736	125.323	164.829	133.95	167.825	170.456	177.279	154.999	151.522	2300	154.289	175.96	170.415	174.016	168.109	170.252	162.135	158.935	178.012	168.119	156.295	159.267	163.195	145.354	163.261	138.609	152.1
2400	176.32	163.148	152.742	165.66	136.147	168.369	167.404	180.241	117.061	148.347	154.788	145.769	164.971	178.871	164.962	142.972	158.116	168.496	161.504	156.86	161.503	161.124	180.722	127.618	167.583	136.306	170.47	173.267	180.146	157.405	154.078	2400	156.912	179.065	173.188	176.691	170.582	172.766	164.704	161.271	180.522	170.831	158.955	161.799	165.982	147.886	166.016	140.908	154.405
2500	179.103	165.503	155.222	168.161	137.979	170.973	170.194	183.026	119.117	150.714	157.553	148.063	167.629	181.667	167.595	145.374	160.609	171.154	163.986	159.295	164.092	163.949	183.531	129.844	170.253	138.638	173.002	176.105	183.046	159.694	156.659	2500	159.383	182.057	175.925	179.288	172.871	175.214	167.103	163.501	183.034	173.481	161.413	164.349	168.801	150.348	168.643	143.245	156.586
2600	181.747	167.791	157.565	170.531	139.779	173.495	172.797	185.721	121.117	152.969	160.319	150.259	170.228	184.446	170.172	147.706	162.886	173.58	166.362	161.749	166.56	166.641	186.26	132.076	172.817	140.934	175.526	178.703	185.812	161.94	159.123	2600	161.732	184.96	178.687	181.799	175.12	177.583	169.454	165.546	185.406	176.062	163.882	166.888	171.589	152.815	171.183	145.388	158.901
2700	184.233	169.981	159.864	172.859	141.516	176.005	175.427	188.286	123.033	155.211	162.935	152.324	172.816	187.215	172.649	149.972	165.181	176.166	168.633	164.085	169.033	169.404	189.014	134.311	175.258	143.204	177.93	181.368	188.36	164.121	161.434	2700	164.072	187.754	181.178	184.234	177.283	179.789	171.775	167.559	187.775	178.462	166.282	169.295	174.146	155.129	173.757	147.544	161.033
2800	186.661	172.155	162.163	175.207	143.108	178.443	178.022	190.852	125.028	157.261	165.549	154.447	175.314	189.771	174.979	152.146	167.543	178.559	170.884	166.373	171.49	172.092	191.643	136.492	177.761	145.381	180.282	183.912	190.852	166.308	163.701	2800	166.45	190.589	183.674	186.527	179.443	182.006	174.046	169.547	190.038	180.845	168.493	171.711	176.651	157.407	176.228	149.607	163.052
2900	189.071	174.235	164.355	177.409	144.734	180.716	180.427	193.345	126.883	159.547	168.096	156.441	177.751	192.391	177.352	154.24	169.77	180.848	172.979	168.628	173.766	174.6	194.19	138.6	180.223	147.504	182.666	186.49	193.326	168.44	165.951	2900	168.624	193.401	186.23	188.771	181.417	184.134	176.181	171.52	192.279	183.175	170.63	173.967	179.163	159.709	178.552	151.648	165.06
3000	191.493	176.333	166.598	179.727	146.366	182.968	182.88	195.811	128.602	161.718	170.676	158.387	180.182	194.98	179.627	156.338	171.855	183.082	175.143	170.761	176.066	177.079	196.594	140.655	182.603	149.577	185.01	188.986	195.664	170.46	168.152	3000	170.812	196.017	188.645	191.101	183.444	186.255	178.29	173.445	194.468	185.533	172.697	176.134	181.577	162.006	180.905	153.66	167.032
3100	193.74	178.334	168.726	181.877	147.903	185.094	185.205	198.246	130.397	163.748	173.101	160.197	182.531	197.488	181.857	158.451	173.907	185.352	177.302	172.984	178.143	179.545	199.045	142.714	184.936	151.588	187.18	191.449	198.039	172.438	170.188	3100	172.885	198.731	190.989	193.304	185.329	188.245	180.421	175.299	196.58	187.715	174.822	178.324	183.998	164.154	183.163	155.569	169.039
3200	195.976	180.246	170.867	183.911	149.361	187.279	187.507	200.663	132.102	165.71	175.404	162.08	184.849	199.904	184.039	160.575	175.857	187.543	179.342	175.031	180.273	181.925	201.311	144.674	187.238	153.667	189.29	193.761	200.362	174.427	172.203	3200	174.909	201.189	193.3	195.49	187.189	190.166	182.503	177.005	198.532	189.967	176.816	180.457	186.31	166.217	185.376	157.443	170.992
3300	198.195	182.16	172.864	185.923	150.773	189.381	189.719	202.93	133.778	167.624	177.759	163.87	187.11	202.281	186.135	162.626	177.823	189.67	181.285	177.051	182.407	184.31	203.519	146.649	189.511	155.635	191.361	196.113	202.69	176.428	174.188	3300	176.896	203.653	195.508	197.548	189.014	192.036	184.523	178.778	200.538	192.128	178.691	182.567	188.627	168.279	187.502	159.332	172.785
3400	200.363	184.024	174.927	187.971	152.189	191.422	191.884	205.213	135.458	169.493	180.11	165.573	189.246	204.581	188.201	164.612	179.791	191.789	183.219	179.02	184.448	186.618	205.669	148.576	191.658	157.492	193.402	198.349	204.805	178.327	176.185	3400	178.854	206.116	197.686	199.582	190.805	193.864	186.404	180.464	202.561	194.212	180.567	184.621	190.919	170.271	189.651	161.129	174.587
3500	202.503	185.924	176.913	189.959	153.553	193.386	194.041	207.402	137.029	171.311	182.382	167.209	191.43	206.798	190.209	166.533	181.74	193.792	185.111	180.952	186.412	188.865	207.829	150.42	193.737	159.249	195.436	200.62	207.005	180.122	177.993	3500	180.723	208.431	199.786	201.524	192.492	195.594	188.263	182.124	204.437	196.301	182.448	186.573	193.199	172.268	191.701	162.935	176.293
3600	204.689	187.732	178.839	191.979	154.846	195.438	196.196	209.507	138.643	173.15	184.585	168.784	193.56	209.023	192.211	168.461	183.635	195.774	186.985	182.889	188.321	191.082	209.967	152.39	195.762	161.064	197.436	202.764	209.024	181.94	179.849	3600	182.556	210.768	201.837	203.496	194.253	197.311	190.12	183.713	206.325	198.319	184.213	188.535	195.37	174.171	193.674	164.607	178.012
3700	206.721	189.472	180.823	193.903	156.237	197.354	198.227	211.587	140.117	174.992	186.67	170.421	195.66	211.31	194.154	170.267	185.393	197.7	188.81	184.795	190.221	193.27	212.035	154.228	197.826	162.83	199.321	204.973	211.014	183.724	181.624	3700	184.391	213.052	203.846	205.419	195.885	199.029	192.001	185.291	208.211	200.342	185.943	190.472	197.434	176.061	195.569	166.338	179.783
3800	208.749	191.179	182.669	195.847	157.557	199.264	200.232	213.708	141.636	176.751	188.774	171.935	197.694	213.442	195.979	172.082	187.157	199.564	190.629	186.588	192.096	195.469	214.005	156.049	199.833	164.529	201.192	207.05	213.093	185.451	183.354	3800	186.179	215.326	205.928	207.327	197.494	200.672	193.823	186.75	209.938	202.205	187.62	192.37	199.512	177.941	197.444	167.955	181.453
3900	210.728	192.882	184.411	197.707	158.859	201.085	202.213	215.813	143.161	178.433	190.842	173.48	199.769	215.603	197.81	173.822	189.014	201.328	192.414	188.395	193.903	197.652	215.977	157.836	201.77	166.247	203.006	209.133	215.04	187.158	185.078	3900	187.882	217.401	207.857	209.128	199.106	202.266	195.545	188.259	211.724	204.143	189.302	194.134	201.574	179.738	199.261	169.551	183.054
4000	212.599	194.494	186.224	199.565	160.116	202.918	204.175	217.85	144.584	180.164	192.931	174.951	201.801	217.693	199.56	175.598	190.738	203.185	194.133	190.148	195.654	199.742	217.832	159.559	203.712	167.978	204.869	211.14	217.054	188.91	186.752	4000	189.55	219.541	209.793	210.928	200.603	203.805	197.254	189.682	213.501	206.011	191.02	195.837	203.623	181.557	201.16	171.151	184.681
4100	214.558	196.123	187.958	201.351	161.402	204.744	206.125	219.936	145.956	181.821	195.089	176.308	203.84	219.783	201.364	177.399	192.49	204.939	195.844	191.849	197.454	201.804	219.753	161.326	205.679	169.623	206.676	213.087	219.028	190.602	188.38	4100	191.161	221.623	211.631	212.705	202.097	205.311	198.98	191.099	215.184	207.868	192.624	197.601	205.684	183.352	203.01	172.764	186.283
4200	216.487	197.723	189.728	203.085	162.632	206.549	208.03	222.007	147.333	183.459	197.047	177.567	205.781	221.842	203.119	179.106	194.117	206.744	197.507	193.472	199.214	203.8	221.686	162.983	207.524	171.255	208.403	215.08	220.912	192.227	189.965	4200	192.862	223.708	213.559	214.418	203.622	206.792	200.722	192.58	216.952	209.633	194.229	199.355	207.714	185.054	204.765	174.333	187.773
4300	218.442	199.299	191.417	204.85	163.899	208.336	209.91	223.962	148.658	185.038	199.051	178.839	207.691	223.859	204.815	180.792	195.817	208.482	199.173	195.157	200.865	205.827	223.521	164.621	209.34	172.831	210.129	216.993	222.683	193.816	191.519	4300	194.451	225.679	215.428	216.152	205.117	208.32	202.371	193.97	218.583	211.306	195.762	201.048	209.601	186.73	206.551	175.818	189.324
4400	220.31	200.906	193.079	206.614	165.151	210.176	211.697	225.821	150.014	186.669	201.033	180.138	209.67	225.738	206.387	182.42	197.5	210.1	200.706	196.821	202.432	207.82	225.362	166.206	211.145	174.404	211.818	218.799	224.479	195.358	192.937	4400	196.063	227.62	217.233	217.855	206.624	209.761	203.942	195.325	220.169	213.012	197.28	202.69	211.501	188.404	208.253	177.355	190.877
4500	222.069	202.421	194.798	208.32	166.363	211.846	213.409	227.735	151.348	188.164	202.94	181.377	211.558	227.63	208.044	184.01	199.177	211.724	202.318	198.373	204.054	209.738	227.078	167.75	212.941	175.99	213.557	220.668	226.224	196.929	194.365	4500	197.572	229.523	219.076	219.502	208.064	211.215	205.587	196.638	221.696	214.659	198.732	204.297	213.363	190.08	209.902	178.783	192.356
4600	223.85	203.922	196.476	210.062	167.457	213.56	215.197	229.635	152.658	189.749	204.834	182.572	213.456	229.491	209.646	185.683	200.719	213.369	203.901	199.884	205.641	211.732	228.767	169.38	214.672	177.563	215.211	222.433	227.984	198.523	195.834	4600	199.064	231.383	220.864	221.096	209.479	212.633	207.113	197.906	223.236	216.29	200.154	205.948	215.243	191.732	211.583	180.195	193.826
4700	225.664	205.349	198.086	211.708	168.55	215.266	216.937	231.482	153.988	191.317	206.732	183.669	215.299	231.283	211.177	187.253	202.29	215.001	205.466	201.438	207.186	213.543	230.473	170.976	216.415	179.078	216.875	224.226	229.787	200.063	197.323	4700	200.591	233.243	222.583	222.77	210.87	214.003	208.63	199.138	224.787	217.938	201.608	207.507	217.099	193.299	213.213	181.641	195.274
4766	226.816	206.275	199.126	212.791	169.274	216.412	218.018	232.668	154.821	192.308	207.988	184.442	216.505	232.526	212.183	188.281	203.281	216.119	206.486	202.418	208.18	214.763	231.576	172.021	217.511	180.083	217.891	225.346	230.917	201.042	198.255	4766	201.577	234.473	223.677	223.807	211.741	214.872	209.69	199.917	225.779	219.014	202.56	208.545	218.202	194.37	214.265	182.543	196.269
4800	227.378	206.768	199.644	213.316	169.626	216.957	218.561	233.303	155.288	192.819	208.593	184.821	217.15	233.183	212.714	188.806	203.789	216.652	207.022	202.92	208.701	215.384	232.161	172.471	218.101	180.583	218.419	225.97	231.473	201.58	198.73	4800	202.08	235.081	224.275	224.358	212.205	215.326	210.18	200.348	226.292	219.591	203.027	209.072	218.785	194.926	214.81	183.036	196.76
4889	228.905	208.004	201.035	214.761	170.551	218.416	220.113	235.013	156.348	194.174	210.246	185.78	218.781	234.724	214.08	190.172	205.173	217.989	208.348	204.181	210.079	217.088	233.597	173.842	219.559	181.907	219.827	227.561	232.973	202.896	199.989	4889	203.456	236.735	225.784	225.699	213.416	216.467	211.524	201.38	227.62	220.998	204.265	210.422	220.36	196.321	216.232	184.243	198.081
4900	229.102	208.165	201.203	214.954	170.663	218.606	220.294	235.197	156.489	194.339	210.442	185.885	218.972	234.897	214.243	190.342	205.323	218.123	208.518	204.336	210.233	217.299	233.781	174.027	219.766	182.059	219.998	227.752	233.163	203.053	200.135	4900	203.625	236.917	225.977	225.869	213.568	216.6	211.697	201.473	227.771	221.161	204.406	210.577	220.54	196.506	216.394	184.405	198.219
4929	229.607	208.587	201.655	215.425	170.979	219.081	220.772	235.7	156.866	194.724	210.955	186.141	219.472	235.404	214.675	190.824	205.771	218.581	208.948	204.756	210.67	217.807	234.286	174.444	220.267	182.458	220.472	228.242	233.624	203.47	200.583	4929	204.035	237.435	226.517	226.325	213.944	216.966	212.089	201.823	228.188	221.601	204.787	211.018	221.041	196.929	216.831	184.801	198.617
4931	229.637	208.62	201.682	215.449	170.995	219.115	220.802	235.733	156.888	194.766	210.992	186.16	219.516	235.443	214.706	190.848	205.791	218.611	208.974	204.791	210.695	217.851	234.321	174.484	220.312	182.489	220.504	228.276	233.651	203.505	200.598	4931	204.069	237.477	226.548	226.356	213.978	216.984	212.117	201.847	228.22	221.637	204.811	211.048	221.072	196.949	216.864	184.832	198.646
4951	229.97	208.88	202.002	215.742	171.192	219.431	221.105	236.116	157.124	195.052	211.36	186.369	219.854	235.76	215.003	191.149	206.099	218.903	209.256	205.057	211.004	218.215	234.624	174.756	220.638	182.798	220.789	228.589	233.992	203.816	200.859	4951	204.333	237.829	226.845	226.664	214.272	217.235	212.398	202.098	228.509	221.934	205.098	211.328	221.398	197.296	217.16	185.083	198.959
4960	230.133	209.002	202.151	215.885	171.294	219.562	221.273	236.284	157.243	195.182	211.493	186.469	220.02	235.911	215.127	191.291	206.243	219.043	209.374	205.212	211.144	218.387	234.781	174.878	220.783	182.927	220.928	228.739	234.146	203.948	200.983	4960	204.446	237.993	226.98	226.801	214.386	217.362	212.51	202.204	228.63	222.053	205.217	211.463	221.545	197.43	217.318	185.212	199.083
5000	230.776	209.573	202.757	216.512	171.706	220.223	221.945	237.022	157.729	195.744	212.226	186.889	220.744	236.627	215.746	191.882	206.839	219.62	210.01	205.821	211.745	219.09	235.452	175.469	221.424	183.52	221.554	229.403	234.797	204.526	201.519	5000	204.971	238.718	227.658	227.412	214.908	217.888	213.08	202.659	229.185	222.659	205.743	212.093	222.217	198.096	217.904	185.782	199.593
[truncated: 206 more columns]

## Sheet: group.rarefaction2
numsampled	file.4040.BL1	file.4040.BL3	file.4040.BL5	file.4040.BL7	file.4047.BL1	file.4047.BL3	file.4047.BL5	file.4047.BL7	file.4084.BL1	file.4084.BL3	file.4084.BL5	file.4084.BL7	file.4096.BL1	file.4096.BL3	file.4096.BL5	file.4096.BL7	file.4040.1W1	file.4040.1w2	file.4040.1w3	file.4040.1w5	file.4040.1w7	file.4047.1W1	file.4047.1w2	file.4047.1w3	file.4047.1w5	file.4047.1w7	file.4084.1W1	file.4084.1w2	file.4084.1w3	file.4084.1w5	file.4084.1w7	file.4096.1w1	file.4096.1w2	file.4096.1w3	file.4096.1w5	file.4096.1w7	file.4040.2w2	file.4040.2w6	file.4047.2w2	file.4047.2W4	file.4047.2w6	file.4084.2w2	file.4084.2W4	file.4084.2w6	file.4096.2W2	file.4096.2w4	file.4096.2w6	file.4040.3w1	file.4040.3w3
1	1	1	1	1	1	1	1	1	1	1	1	1	1	1	1	1	1	1	1	1	1	1	1	1	1	1	1	1	1	1	1	1	1	1	1	1	1	1	1	1	1	1	1	1	1	1	1	1	1
100	42.646	33.912	40.752	43.334	35.777	33.573	36.141	32.558	35.263	33.758	36.985	42.991	40.608	43.052	31.59	27.412	33.403	31.055	33.365	29.114	34.111	40.845	44.902	48.942	45.63	48.913	36.064	36.161	30.422	33.231	31.966	38.319	44.132	34.577	36.424	41.319	35.822	29.629	36.638	36.935	49.62	36.983	42.363	40.828	44.509	46.764	37.569	27.617	48.89
200	61.971	49.842	59.399	62.807	52.804	47.789	52.237	47.341	52.294	49.42	54.399	62.332	58.283	61.709	48.412	42.17	50.792	45.545	48.167	41.568	50.25	57.823	63.76	69.479	64.641	69.361	53.356	51.07	42.756	48.173	46.628	58.08	63.897	52.093	52.716	60.787	52.329	41.697	51.16	52.855	71.119	52.343	60.035	57.796	64.278	67.645	56.136	38.881	69.294
300	75.564	61.269	72.68	76.29	64.751	58.342	63.487	57.651	64.541	60.819	67.122	75.766	70.89	74.864	60.36	53.566	63.621	56.134	59.087	51.099	62.36	69.752	76.812	83.755	77.713	83.59	65.743	61.946	52.004	59.247	57.321	72.085	77.962	64.829	64.845	74.796	64.515	50.843	61.433	64.206	85.46	63.202	72.632	69.986	77.835	81.894	69.403	47.338	83.367
400	86.362	70.378	83.141	86.838	74.25	66.755	72.618	65.931	74.25	70.154	77.119	86.424	81.079	85.351	69.895	62.845	73.692	64.557	67.871	58.984	72.03	79.22	87.118	94.929	88.099	94.887	75.435	70.904	59.578	68.22	66.259	83.076	88.77	74.968	74.947	85.623	74.152	58.26	69.877	73.393	96.712	72.133	82.514	79.596	88.394	92.815	80.079	54.388	94.418
500	95.568	78.128	91.627	95.797	82.2	74.076	80.269	72.971	82.392	78.148	85.381	95.264	89.673	93.968	77.637	70.721	82.026	71.687	75.097	65.745	80.278	87.068	95.63	103.858	96.74	104.551	83.526	78.683	66.119	75.78	73.819	92.228	97.855	83.508	83.308	94.73	82.358	64.736	77.252	81.065	105.989	79.815	90.619	87.661	97.621	101.984	89.326	60.322	103.692
600	103.478	84.841	99.074	103.735	89.213	80.51	87.066	79.028	89.554	84.974	92.508	103.037	97.416	101.599	84.379	77.674	89.4	77.728	81.539	71.652	87.637	93.982	102.905	111.537	104.234	112.803	90.508	85.409	71.778	82.699	80.364	100.034	105.753	91.117	90.841	102.623	89.464	70.516	83.726	87.682	114.202	86.45	97.797	94.644	105.455	109.895	97.228	65.569	111.867
700	110.557	90.973	105.648	110.783	95.368	86.368	93.148	84.44	95.96	90.986	98.903	109.882	104.316	108.35	90.214	83.865	95.801	83.126	87.085	76.807	94.246	100.136	109.368	118.252	110.845	120.126	96.612	91.518	77.058	88.733	86.193	107.002	112.754	97.725	97.777	109.585	95.702	75.715	89.501	93.47	121.457	92.195	104.087	100.822	112.555	116.897	104.413	70.396	119.155
800	117.029	96.381	111.746	117.084	100.836	91.492	98.552	89.336	101.764	96.505	104.657	116.025	110.634	114.376	95.391	89.569	101.673	88.061	92.205	81.709	100.323	105.757	115.202	124.081	116.787	126.826	102.19	97.181	81.954	94.251	91.429	113.014	118.86	103.709	103.98	115.775	101.302	80.578	94.814	98.73	127.92	97.434	109.786	106.439	118.92	123.215	110.831	74.665	125.609
900	122.82	101.462	117.194	122.962	105.936	96.372	103.589	93.886	106.953	101.51	110.012	121.653	116.312	119.961	100.314	94.74	106.901	92.546	96.959	86.076	105.812	110.983	120.51	129.162	122.193	132.916	107.389	102.32	86.272	99.377	96.202	118.474	124.609	109.403	109.647	121.51	106.601	85.138	99.817	103.484	133.913	102.307	114.901	111.628	124.747	128.837	116.85	78.78	131.567
1000	128.339	106.18	122.071	128.482	110.768	100.779	108.219	98.075	111.826	106.108	114.917	126.804	121.636	125.113	104.676	99.534	111.777	96.749	101.273	90.156	110.901	115.767	125.319	134.001	127.185	138.599	112.151	106.928	90.265	104.151	100.596	123.416	129.828	114.448	114.97	126.725	111.305	89.425	104.511	107.858	139.442	106.796	119.57	116.28	130.16	134.254	122.501	82.543	137.021
1100	133.369	110.501	126.603	133.696	115.222	105.044	112.508	101.993	116.311	110.206	119.506	131.683	126.622	129.903	108.661	104.021	116.315	100.655	105.428	93.905	115.635	120.15	129.696	138.364	131.902	144.027	116.575	111.384	94.022	108.54	104.691	127.975	134.732	119.448	119.931	131.481	115.799	93.339	108.787	111.88	144.613	110.901	123.891	120.693	135.097	139.231	127.763	85.963	141.991
1200	138.085	114.458	130.986	138.517	119.464	108.983	116.59	105.669	120.423	114.097	123.639	136.268	131.337	134.28	112.455	108.235	120.485	104.328	109.257	97.433	120.274	124.332	133.919	142.437	136.223	149.112	120.687	115.375	97.504	112.72	108.598	132.362	139.284	124.061	124.443	135.923	120.081	97.188	112.722	115.664	149.411	114.737	127.906	124.635	139.696	143.85	132.744	89.274	146.683
1300	142.484	118.179	134.978	143.158	123.334	112.742	120.29	109.187	124.412	117.798	127.657	140.566	135.701	138.482	115.972	112.17	124.445	107.869	112.799	100.83	124.499	128.19	137.834	146.225	140.398	153.815	124.545	119.133	100.735	116.757	112.175	136.341	143.542	128.316	128.793	140.146	124.122	100.822	116.541	119.167	153.947	118.279	131.709	128.531	144.018	148.419	137.434	92.395	151.046
1400	146.498	121.792	138.851	147.494	127.133	116.199	123.868	112.54	128.165	121.256	131.413	144.683	139.818	142.466	119.345	115.963	128.169	111.145	116.256	103.948	128.599	131.819	141.531	149.657	144.4	158.266	128.292	122.783	103.811	120.428	115.619	140.105	147.442	132.504	132.971	144.176	127.948	104.175	120.05	122.462	158.181	121.573	135.34	132.091	148.15	152.622	141.958	95.282	155.235
1500	150.405	125.281	142.487	151.57	130.708	119.637	127.121	115.64	131.839	124.487	135.052	148.531	143.774	146.318	122.645	119.666	131.838	114.453	119.585	106.968	132.494	135.317	145.015	152.946	148.084	162.521	131.823	126.185	106.788	123.984	118.788	143.678	151.247	136.455	136.953	148.113	131.486	107.409	123.394	125.638	162.269	124.809	138.682	135.606	152.118	156.701	146.208	97.968	159.136
1600	154.032	128.507	145.905	155.466	134.105	122.895	130.339	118.557	135.373	127.628	138.456	152.197	147.503	149.958	125.758	123.189	135.256	117.546	122.747	109.803	136.282	138.628	148.32	155.968	151.692	166.581	135.11	129.416	109.707	127.407	121.908	146.977	154.875	140.288	140.722	151.701	135.09	110.518	126.65	128.758	166.087	127.824	141.896	138.866	155.794	160.496	150.265	100.627	162.82
1700	157.47	131.615	149.071	159.34	137.402	125.977	133.293	121.419	138.657	130.635	141.874	155.677	151.041	153.393	128.74	126.595	138.536	120.382	125.781	112.543	139.772	141.622	151.56	158.86	154.995	170.598	138.223	132.519	112.422	130.694	124.823	150.185	158.266	143.911	144.273	155.128	138.347	113.463	129.831	131.608	169.877	130.657	144.958	142.076	159.31	164.035	154.166	103.061	166.298
1800	160.718	134.569	152.131	162.786	140.589	128.914	136.28	124.218	141.738	133.617	145.083	159.012	154.385	156.701	131.5	129.838	141.772	123.244	128.697	115.154	143.16	144.578	154.619	161.593	158.276	174.34	141.258	135.461	115.001	133.92	127.547	153.225	161.635	147.56	147.756	158.409	141.423	116.355	132.915	134.386	173.479	133.493	147.78	145.1	162.696	167.508	157.843	105.395	169.608
1900	163.871	137.345	155.12	166.225	143.584	131.742	139.011	126.861	144.866	136.383	148.141	162.194	157.655	159.841	134.177	132.885	144.828	125.977	131.436	117.58	146.321	147.419	157.532	164.176	161.428	177.941	144.2	138.283	117.528	137.074	130.24	156.114	164.737	151.042	151.003	161.519	144.465	119.146	135.883	137.013	176.804	136.178	150.491	147.94	165.851	170.828	161.403	107.661	172.79
2000	166.95	140.119	157.996	169.594	146.548	134.47	141.712	129.369	147.903	139.011	151.126	165.18	160.875	162.888	136.84	135.837	147.741	128.58	134.137	119.938	149.448	150.174	160.429	166.596	164.311	181.322	146.975	140.827	119.904	140.049	132.783	158.845	167.817	154.465	154.131	164.602	147.443	121.822	138.754	139.603	180.08	138.76	153.223	150.746	168.909	174.149	164.809	109.779	175.824
2100	169.8	142.745	160.711	172.756	149.426	137.098	144.278	131.846	150.854	141.581	154.017	168.053	163.985	165.819	139.362	138.771	150.543	131.22	136.731	122.191	152.404	152.833	163.136	168.952	167.165	184.558	149.697	143.328	122.102	142.871	135.16	161.504	170.639	157.735	157.249	167.589	150.25	124.311	141.447	141.938	183.217	141.179	155.795	153.466	171.892	177.296	168.155	111.996	178.769
2200	172.557	145.192	163.285	175.863	152.26	139.545	146.698	134.14	153.658	144.123	156.84	170.965	167.002	168.653	141.769	141.693	153.196	133.631	139.292	124.467	155.314	155.204	165.675	171.293	169.944	187.726	152.332	145.805	124.412	145.559	137.57	164.082	173.575	160.862	160.209	170.47	152.996	126.86	144.059	144.352	186.177	143.512	158.311	156.077	174.657	180.41	171.35	114.012	181.523
2300	175.145	147.664	165.858	178.807	154.901	142.014	149.028	136.369	156.384	146.515	159.544	173.803	169.896	171.456	144.11	144.445	155.818	136.022	141.763	126.609	158.106	157.586	168.243	173.478	172.627	190.75	154.901	148.13	126.561	148.235	140.016	166.557	176.246	163.83	163.1	173.163	155.695	129.265	146.707	146.543	189.082	145.854	160.552	158.579	177.272	183.325	174.599	115.909	184.29
2400	177.693	149.95	168.306	181.746	157.504	144.46	151.331	138.555	158.904	148.824	162.203	176.52	172.673	174.166	146.396	147.106	158.343	138.419	144.185	128.622	160.745	159.982	170.753	175.631	175.203	193.855	157.367	150.449	128.626	150.866	142.266	168.939	178.892	166.67	165.886	175.839	158.258	131.642	149.185	148.701	191.976	148.071	162.83	161.086	179.935	186.146	177.635	117.852	186.998
2500	180.271	152.243	170.655	184.574	160.049	146.798	153.565	140.619	161.494	151.087	164.736	179.018	175.467	176.779	148.613	149.689	160.887	140.68	146.504	130.556	163.381	162.134	173.152	177.736	177.649	196.731	159.729	152.694	130.622	153.404	144.519	171.218	181.434	169.547	168.682	178.327	160.821	133.962	151.618	150.789	194.775	150.239	165.124	163.423	182.475	189.005	180.631	119.724	189.449
2600	182.727	154.41	172.925	187.3	162.551	149.002	155.757	142.699	164.014	153.277	167.199	181.478	178.082	179.306	150.844	152.385	163.237	142.985	148.76	132.585	165.957	164.41	175.431	179.702	180.076	199.668	162.03	154.792	132.619	155.832	146.705	173.504	184.04	172.271	171.419	180.779	163.25	136.224	153.966	152.892	197.536	152.323	167.238	165.698	184.992	191.797	183.526	121.495	191.901
2700	185.093	156.543	175.085	189.915	165.071	151.151	157.861	144.617	166.464	155.468	169.653	183.869	180.661	181.785	153.04	154.907	165.582	145.149	150.942	134.493	168.381	166.469	177.709	181.615	182.338	202.382	164.209	156.882	134.507	158.208	148.798	175.64	186.534	175.028	173.977	183.203	165.544	138.314	156.206	154.85	200.046	154.376	169.264	167.978	187.295	194.528	186.441	123.184	194.266
2800	187.33	158.535	177.354	192.448	167.492	153.289	159.889	146.605	168.826	157.601	171.98	186.217	183.067	184.235	155.162	157.434	167.804	147.351	153.044	136.359	170.754	168.411	179.944	183.494	184.527	205.129	166.492	158.944	136.368	160.447	150.861	177.719	188.994	177.653	176.59	185.533	167.894	140.481	158.421	156.79	202.686	156.328	171.378	170.156	189.612	197.159	189.123	124.858	196.594
2900	189.49	160.462	179.466	194.928	169.887	155.346	161.879	148.513	171.072	159.67	174.334	188.487	185.524	186.544	157.227	159.82	169.968	149.384	155.124	138.185	172.973	170.34	182.103	185.31	186.676	207.708	168.6	160.88	138.17	162.71	152.827	179.766	191.309	180.159	179.057	187.711	170.189	142.587	160.573	158.68	205.181	158.292	173.399	172.264	191.85	199.717	191.796	126.494	198.84
3000	191.619	162.37	181.443	197.404	172.12	157.332	163.795	150.308	173.237	161.707	176.591	190.7	187.809	188.855	159.213	162.175	172.142	151.415	157.181	139.954	175.22	172.27	184.19	187.067	188.717	210.196	170.706	162.749	140.057	164.907	154.764	181.781	193.56	182.657	181.54	189.875	172.424	144.534	162.705	160.451	207.656	160.281	175.226	174.312	193.962	202.207	194.402	128.079	200.94
3100	193.633	164.16	183.409	199.771	174.311	159.22	165.662	152.059	175.48	163.654	178.796	192.847	190.09	191.06	161.132	164.409	174.185	153.451	159.165	141.698	177.483	174.133	186.221	188.836	190.727	212.715	172.645	164.477	141.815	166.998	156.685	183.705	195.849	185.243	183.914	192.093	174.546	146.456	164.798	162.269	210.006	162.089	177.135	176.319	196.009	204.575	196.925	129.633	203.058
3200	195.631	165.914	185.382	202.105	176.483	161.092	167.491	153.735	177.574	165.65	181.029	194.937	192.366	193.198	163.198	166.69	176.244	155.377	161.113	143.393	179.633	175.929	188.232	190.534	192.747	215.168	174.697	166.201	143.367	169.03	158.573	185.602	198.003	187.638	186.266	194.201	176.669	148.405	166.897	164.09	212.264	163.864	178.992	178.293	198.038	206.972	199.49	131.177	205.05
3300	197.523	167.658	187.26	204.388	178.613	162.988	169.312	155.431	179.693	167.553	183.12	196.977	194.495	195.353	165.156	168.883	178.21	157.286	162.971	144.998	181.75	177.763	190.116	192.02	194.634	217.57	176.658	167.809	145.044	170.972	160.313	187.506	200.132	189.965	188.553	196.275	178.725	150.225	168.882	165.814	214.487	165.725	180.742	180.263	199.985	209.203	201.874	132.683	207.032
3400	199.434	169.387	189.076	206.617	180.676	164.818	171.058	157.029	181.78	169.359	185.201	199.006	196.653	197.392	166.99	171.061	180.088	159.079	164.873	146.539	183.761	179.531	192.017	193.651	196.546	219.89	178.594	169.435	146.619	172.87	162.131	189.342	202.258	192.319	190.733	198.31	180.701	152.089	170.862	167.472	216.734	167.53	182.43	182.073	201.947	211.514	204.294	134.101	209.003
3500	201.305	171.095	190.913	208.69	182.686	166.617	172.797	158.587	183.817	171.255	187.288	200.956	198.654	199.404	168.809	173.214	181.879	160.896	166.764	148.153	185.76	181.195	193.871	195.193	198.366	222.13	180.461	171.019	148.218	174.795	163.926	191.071	204.313	194.52	192.969	200.333	182.576	153.899	172.773	169.135	218.858	169.269	184.079	183.875	203.785	213.608	206.684	135.54	210.842
3600	203.068	172.733	192.683	210.804	184.713	168.317	174.439	160.127	185.741	173.047	189.281	202.964	200.613	201.424	170.582	175.368	183.76	162.643	168.546	149.64	187.653	182.937	195.738	196.834	200.202	224.316	182.246	172.58	149.799	176.677	165.59	192.783	206.365	196.746	195.143	202.24	184.489	155.659	174.662	170.747	220.976	171.078	185.739	185.662	205.65	215.743	208.969	136.894	212.709
3700	204.717	174.309	194.392	212.894	186.721	170.016	175.964	161.6	187.623	174.806	191.278	204.887	202.556	203.419	172.377	177.464	185.554	164.391	170.322	151.106	189.62	184.513	197.44	198.274	202.047	226.57	184.014	174.126	151.288	178.468	167.268	194.5	208.393	198.904	197.314	204.114	186.351	157.432	176.561	172.28	223.045	172.718	187.367	187.48	207.396	217.9	211.197	138.249	214.57
3800	206.373	175.868	196.13	214.917	188.565	171.689	177.518	163.079	189.565	176.537	193.209	206.739	204.461	205.345	174.14	179.541	187.264	166.107	172.021	152.564	191.47	186.063	199.195	199.76	203.734	228.749	185.737	175.566	152.757	180.166	168.894	196.174	210.37	201.013	199.421	205.941	188.137	159.12	178.424	173.827	225.217	174.36	188.999	189.185	209.209	219.977	213.319	139.507	216.341
3900	208.036	177.39	197.776	216.929	190.518	173.359	179.109	164.542	191.412	178.237	195.092	208.587	206.347	207.197	175.887	181.595	189.011	167.797	173.698	153.959	193.249	187.586	200.868	201.207	205.383	230.861	187.434	177.05	154.237	181.933	170.566	197.723	212.335	203.003	201.535	207.721	189.826	160.734	180.246	175.346	227.215	176.014	190.604	190.844	210.897	222.108	215.462	140.808	218.089
4000	209.631	178.876	199.448	218.906	192.4	174.962	180.594	165.984	193.224	179.987	197.025	210.384	208.227	209.107	177.571	183.477	190.71	169.494	175.421	155.375	195.072	189.126	202.508	202.561	207.032	232.963	189.147	178.442	155.71	183.665	172.205	199.226	214.255	205.022	203.496	209.559	191.439	162.325	181.986	176.805	229.135	177.568	192.133	192.434	212.553	224.076	217.598	142.15	219.823
4100	211.306	180.369	201.054	220.875	194.222	176.55	182.029	167.303	195.003	181.689	198.902	212.164	209.981	210.92	179.229	185.436	192.332	171.129	177.05	156.731	196.806	190.651	204.147	203.955	208.584	234.971	190.752	179.819	157.063	185.277	173.808	200.818	216.1	207.03	205.596	211.233	193.075	163.96	183.779	178.189	231.009	179.127	193.631	194.048	214.184	226.139	219.668	143.382	221.492
4200	212.796	181.795	202.645	222.718	196.038	178.153	183.522	168.649	196.812	183.311	200.748	213.928	211.816	212.634	180.919	187.345	193.936	172.672	178.693	158.082	198.477	192.086	205.763	205.283	210.105	237.019	192.294	181.149	158.467	186.926	175.332	202.307	217.967	208.876	207.567	212.902	194.858	165.558	185.583	179.582	232.842	180.695	195.194	195.67	215.807	228.05	221.615	144.612	223.142
4300	214.269	183.21	204.175	224.535	197.848	179.683	184.963	169.909	198.516	184.939	202.551	215.662	213.628	214.514	182.506	189.227	195.527	174.291	180.338	159.428	200.2	193.411	207.257	206.589	211.582	238.982	193.822	182.482	159.82	188.522	176.816	203.807	219.719	210.745	209.484	214.492	196.534	167.047	187.299	181.04	234.661	182.199	196.675	197.208	217.399	230.033	223.668	145.809	224.797
4400	215.697	184.652	205.709	226.417	199.646	181.161	186.366	171.153	200.208	186.571	204.337	217.349	215.379	216.282	184.105	191.187	197.05	175.871	181.85	160.745	201.851	194.836	208.724	207.89	213.037	240.911	195.36	183.718	161.173	190.146	178.3	205.273	221.463	212.636	211.535	216.088	198.095	168.618	188.99	182.415	236.469	183.714	198.116	198.693	218.947	231.894	225.624	146.983	226.422
4500	217.153	186.004	207.197	228.167	201.331	182.658	187.742	172.381	201.89	188.063	206.109	219.042	217.13	218.037	185.754	193.164	198.569	177.433	183.318	162.002	203.455	196.234	210.212	209.11	214.461	242.746	196.843	184.984	162.501	191.712	179.814	206.687	223.211	214.566	213.456	217.721	199.595	170.112	190.63	183.766	238.198	185.143	199.566	200.26	220.421	233.784	227.452	148.141	228.083
4600	218.57	187.323	208.639	229.973	203.07	184.147	189.117	173.589	203.6	189.663	207.815	220.706	218.912	219.735	187.327	195.122	200.057	178.945	184.826	163.339	204.944	197.586	211.568	210.357	215.902	244.549	198.301	186.227	163.868	193.201	181.311	208.043	224.967	216.376	215.277	219.305	201.085	171.597	192.249	185.078	239.858	186.636	200.967	201.753	221.864	235.604	229.401	149.266	229.644
4700	219.927	188.582	209.998	231.654	204.773	185.64	190.51	174.78	205.171	191.209	209.524	222.22	220.59	221.364	188.903	196.947	201.497	180.43	186.295	164.604	206.507	198.923	212.978	211.63	217.283	246.34	199.821	187.444	165.228	194.667	182.732	209.432	226.665	218.188	217.1	220.876	202.577	173.021	193.786	186.385	241.615	188.051	202.335	203.156	223.369	237.393	231.286	150.369	231.14
4766	220.811	189.383	210.896	232.766	205.882	186.585	191.384	175.56	206.251	192.188	210.635	223.271	221.676	222.431	189.953	198.145	202.454	181.442	187.284	165.439	207.511	199.833	213.894	212.464	218.14	247.547	200.741	188.209	166.052	195.635	183.694	210.303	227.716	219.306	218.291	221.924	203.462	173.996	194.873	187.225	242.754	188.963	203.239	204.11	224.316	238.585	232.484	151.071	232.141
4800	221.273	189.835	211.37	233.288	206.446	187.08	191.795	175.914	206.779	192.701	211.171	223.796	222.203	222.988	190.486	198.783	202.9	181.979	187.77	165.881	208.027	200.245	214.328	212.886	218.596	248.176	201.234	188.626	166.461	196.157	184.209	210.759	228.304	219.88	218.929	222.395	203.938	174.525	195.382	187.729	243.338	189.453	203.7	204.589	224.781	239.157	233.135	151.443	232.658
4889	222.394	190.987	212.656	234.781	207.945	188.279	192.926	176.933	208.166	194.029	212.647	225.129	223.651	224.386	191.816	200.381	204.129	183.241	189.076	166.951	209.346	201.379	215.555	213.869	219.775	249.749	202.449	189.641	167.647	197.45	185.442	211.977	229.711	221.47	220.545	223.689	205.227	175.817	196.752	188.934	244.827	190.687	204.882	205.787	226.039	240.697	234.737	152.37	234.012
4900	222.522	191.138	212.781	234.948	208.119	188.448	193.064	177.057	208.342	194.212	212.808	225.29	223.819	224.572	191.981	200.614	204.267	183.412	189.248	167.073	209.52	201.536	215.686	214.028	219.905	249.954	202.6	189.783	167.79	197.605	185.589	212.128	229.88	221.655	220.744	223.851	205.366	175.977	196.922	189.09	245.004	190.847	205.012	205.951	226.228	240.888	234.931	152.475	234.165
4929	222.889	191.515	213.193	235.419	208.607	188.848	193.436	177.377	208.782	194.613	213.287	225.713	224.296	225.043	192.415	201.095	204.662	183.812	189.67	167.457	209.981	201.911	216.061	214.373	220.291	250.494	203.043	190.103	168.17	198.001	185.986	212.512	230.34	222.225	221.221	224.286	205.801	176.399	197.404	189.511	245.47	191.247	205.375	206.385	226.65	241.389	235.438	152.734	234.593
4931	222.92	191.535	213.212	235.459	208.64	188.872	193.462	177.408	208.815	194.651	213.324	225.748	224.332	225.077	192.452	201.129	204.689	183.844	189.704	167.48	210.013	201.933	216.09	214.387	220.317	250.527	203.072	190.115	168.189	198.029	186.012	212.545	230.375	222.26	221.257	224.315	205.827	176.429	197.439	189.538	245.499	191.275	205.396	206.421	226.674	241.422	235.471	152.755	234.628
4951	223.178	191.801	213.492	235.789	208.955	189.146	193.699	177.628	209.111	194.931	213.648	226.05	224.682	225.39	192.779	201.503	204.97	184.152	189.976	167.739	210.292	202.192	216.368	214.62	220.579	250.888	203.369	190.326	168.441	198.317	186.271	212.798	230.703	222.608	221.628	224.619	206.136	176.71	197.768	189.792	245.828	191.528	205.66	206.697	226.945	241.762	235.81	152.966	234.929
4960	223.303	191.91	213.62	235.932	209.11	189.25	193.812	177.725	209.253	195.061	213.788	226.194	224.808	225.522	192.916	201.636	205.103	184.294	190.114	167.863	210.4	202.312	216.488	214.732	220.681	251.057	203.502	190.423	168.543	198.433	186.388	212.905	230.838	222.751	221.791	224.741	206.265	176.851	197.904	189.902	245.987	191.661	205.778	206.843	227.088	241.921	235.966	153.063	235.068
5000	223.784	192.381	214.188	236.539	209.783	189.791	194.307	178.179	209.826	195.634	214.449	226.781	225.406	226.117	193.477	202.367	205.623	184.845	190.694	168.349	210.947	202.835	216.998	215.239	221.221	251.797	204.018	190.871	168.969	198.965	186.925	213.455	231.46	223.436	222.559	225.297	206.799	177.388	198.477	190.437	246.674	192.234	206.312	207.395	227.635	242.591	236.698	153.469	235.68
[truncated: 80 more columns]

## Sheet: alfa.diversity
group	nseqs	coverage	simpson	shannon
file.225.4w	5529	0.98336	0.034586	4.04204
file.226.4w	5300	0.988113	0.068064	3.45585
file.227.4w	5764	0.988029	0.0449	3.84923
file.228.1R4	5155	0.982153	0.055589	3.47019
file.228.1R6	5703	0.98755	0.037478	4.07016
file.228.1W1	6565	0.988423	0.134092	3.1226
file.228.1w2	5991	0.984811	0.063301	3.66044
file.228.1w3	6398	0.986402	0.064227	3.64695
file.228.1w5	6024	0.98672	0.04661	3.8223
file.228.1w7	6669	0.989054	0.041138	3.88813
file.228.2R	6158	0.986359	0.026525	4.24334
file.228.2R1	5190	0.984393	0.045781	3.86522
file.228.2R3	6221	0.985372	0.040539	4.02844
file.228.2R5	5498	0.985449	0.035049	3.99068
file.228.2R6	5870	0.987734	0.027658	4.22452
file.228.2W4	6048	0.989253	0.034938	4.05822
file.228.2w2	5871	0.989951	0.026175	4.19101
file.228.2w6	5669	0.987829	0.073035	3.26011
file.228.3w1	6441	0.991771	0.034398	4.0406
file.228.3w3	6316	0.989392	0.031089	4.06258
file.228.3w5	5820	0.988832	0.035515	3.95005
file.228.3w7	5848	0.987859	0.025733	4.23669
file.228.4w	5753	0.98453	0.027025	4.12423
file.228.4w2	6141	0.989904	0.034683	4.05871
file.228.4w4	6034	0.989559	0.028209	4.09995
file.228.4w6	5892	0.988459	0.026327	4.11219
file.228.BL1	6021	0.985218	0.035947	3.96551
file.228.BL3	6176	0.987694	0.040475	3.86116
file.228.BL5	6538	0.987458	0.056296	3.66987
file.228.BL7	6730	0.987221	0.053665	3.72641
file.229.4w	5029	0.985285	0.038356	3.75566
file.230.2R	6234	0.985563	0.027971	4.26001
file.230.4w	5417	0.98597	0.034148	3.81029
file.231.4w	5658	0.985507	0.040602	3.70621
file.232.2R	6358	0.987889	0.030295	4.0629
file.232.4w	5738	0.983618	0.031436	4.06295
file.234.4w	5015	0.986241	0.053466	3.69254
file.235.2R	5020	0.986255	0.044036	3.81903
file.235.4w	5755	0.985056	0.0322	4.01814
file.237.4w	6318	0.987813	0.057774	3.76566
file.238.1R3	6382	0.988875	0.065848	3.84933
file.238.1R4	5218	0.983902	0.035835	3.91707
file.238.1R6	6310	0.990016	0.099954	3.64898
file.238.1w1	6050	0.989421	0.074734	3.68105
file.238.1w2	5422	0.986536	0.081126	3.54326
file.238.1w3	6297	0.990789	0.050337	3.76476
file.238.1w5	6219	0.988101	0.032635	4.10807
file.238.1w7	6225	0.987149	0.03877	3.90406
file.238.2R	5813	0.985894	0.036221	3.83694
file.238.2R1	5307	0.981534	0.042548	3.80863
file.238.2R3	5362	0.983402	0.03787	3.93837
file.238.2R5	6456	0.989157	0.059824	3.89399
file.238.2R6	5853	0.98189	0.041232	3.78673
file.238.2W2	6311	0.987165	0.057428	3.72386
file.238.2W4	6460	0.987771	0.063407	3.78889
file.238.2w6	6168	0.988489	0.058792	3.8525
file.238.3w1	6104	0.988368	0.044982	3.92458
file.238.3w3	6088	0.986367	0.040935	3.96958
file.238.3w5	6601	0.991213	0.049355	3.97058
file.238.3w7	5156	0.984872	0.039318	3.70754
file.238.4W6	5862	0.987035	0.032321	4.17787
file.238.4w	6595	0.986202	0.040603	4.08787
file.238.4w2	6458	0.987303	0.035399	4.16386
file.238.4w4	5260	0.985932	0.035969	3.9549
file.238.BL1	6277	0.991238	0.101694	3.1029
file.238.BL3	6266	0.986116	0.048583	3.75716
file.238.BL5	5830	0.985249	0.084234	3.4569
file.238.BL7	6324	0.984345	0.041482	3.99271
file.239.2R	5298	0.980181	0.053832	3.71931
file.239.4w	5734	0.985351	0.048192	3.69732
file.240.2R	5748	0.987126	0.032102	4.16517
file.240.4w	5496	0.984352	0.038979	3.91918
file.241.w	6278	0.989169	0.039967	3.97357
file.242.4w	5376	0.983445	0.049554	3.98051
file.243.1R2	5902	0.98509	0.040141	4.04104
file.243.1R3	5621	0.984344	0.038361	4.06578
file.243.1R4	6127	0.983516	0.040689	4.0305
file.243.1R6	5379	0.983826	0.051855	3.58631
file.243.1w1	6588	0.989071	0.068945	3.44911
file.243.1w2	6457	0.98823	0.070505	3.45577
file.243.1w3	5972	0.984427	0.057295	3.59918
file.243.1w5	5956	0.986232	0.078629	3.32216
file.243.1w7	6592	0.988319	0.068509	3.53747
file.243.2R	5160	0.984302	0.030151	4.09722
file.243.2R1	5966	0.985585	0.046187	3.76279
file.243.2R3	5811	0.985373	0.031671	4.09874
file.243.2R5	5848	0.986149	0.029774	4.13402
file.243.2W2	5898	0.985249	0.044511	3.92613
file.243.2w4	6216	0.987773	0.024346	4.26175
file.243.2w6	5340	0.985768	0.044083	3.80763
file.243.3w1	5087	0.982701	0.046805	3.81586
file.243.3w3	5373	0.98418	0.04399	4.01445
file.243.3w5	5693	0.984894	0.028471	4.1491
file.243.3w7	6001	0.987669	0.026337	4.2504
file.243.4w	6105	0.982965	0.034405	4.17413
file.243.4w2	5614	0.98575	0.039181	4.10633
file.243.4w4	6099	0.984752	0.027122	4.33164
file.243.BL1	6705	0.990306	0.150165	2.66735
file.243.BL5	6720	0.988393	0.08349	3.38232
file.243.BL7	5901	0.983393	0.072585	3.41096
file.244.4w	5808	0.985709	0.046414	4.06441
file.245.2R	5485	0.984321	0.026899	4.15105
file.245.4w	5883	0.984702	0.026639	4.30032
file.246.2R	5672	0.983251	0.023615	4.3588
file.246.4w	5280	0.983144	0.067496	3.69957
file.247.4w	6242	0.987504	0.037879	4.11784
file.248.1R2	6156	0.986192	0.03408	4.04641
file.248.1R4	5495	0.985259	0.050642	3.64235
file.248.1R6	5359	0.986378	0.046218	3.70268
file.248.1w1	6706	0.989263	0.123779	3.02807
file.248.1w2	5476	0.987217	0.043445	3.75668
file.248.1w3	5774	0.988223	0.049043	3.7128
file.248.1w5	5487	0.986149	0.068854	3.54445
file.248.1w7	5982	0.985791	0.057907	3.76296
file.248.2R	5784	0.98323	0.033801	4.01835
file.248.2R1	5925	0.990042	0.031056	4.10285
file.248.2R3	5675	0.980088	0.03144	4.12667
file.248.2R5	6136	0.983377	0.034782	4.21459
file.248.2W2	5478	0.985396	0.059121	3.65511
file.248.2w4	5766	0.988033	0.046581	3.79155
file.248.2w6	5540	0.985379	0.036494	3.93961
file.248.3w1	6124	0.984977	0.039272	3.86401
file.248.3w2.S2star	5572	0.987976	0.074538	3.28397
file.248.3w5	6073	0.988638	0.056761	3.55312
file.248.3w7	5313	0.983437	0.06216	3.57207
file.248.4w	5749	0.984693	0.034009	4.04744
file.248.4w2	5641	0.989364	0.077246	3.21016
file.248.4w4	6092	0.986047	0.030256	4.03516
file.248.BL1	5114	0.990027	0.114859	3.16917
file.248.BL3	6423	0.984742	0.09742	3.45115
file.248.BL5	6169	0.985735	0.079755	3.63352
file.248.BL7	6154	0.987975	0.069506	3.55354
file.249.4w	5983	0.984957	0.025637	4.2013
file.250.2R	5481	0.980296	0.025554	4.19236
file.250.4w	5466	0.983718	0.031608	4.0786
file.254.4w	6386	0.987786	0.025224	4.2977
file.255.1R3	5854	0.98753	0.027353	4.12688
file.255.1R4	5952	0.987735	0.031837	4.0318
file.255.1R6	5323	0.98685	0.03025	4.05173
file.255.1w1	6057	0.989104	0.088827	3.59284
file.255.1w2	5833	0.982856	0.083116	3.55418
file.255.1w3	5576	0.984039	0.101187	3.53436
file.255.1w5	6096	0.986877	0.067179	3.71193
file.255.1w7	5925	0.987342	0.037969	3.91152
file.255.2R	5991	0.989317	0.042773	3.87959
file.255.2R1	5068	0.985399	0.031211	3.98383
file.255.2R3	5896	0.986601	0.030031	4.01634
file.255.2R5	5349	0.985792	0.035429	3.90202
file.255.2R6	5118	0.986518	0.043141	3.78028
file.255.2W2	5887	0.988109	0.037322	3.99072
file.255.2W4	5684	0.981351	0.029027	4.15082
file.255.2w6	6464	0.988243	0.032534	4.02857
file.255.3w1	5554	0.983976	0.057936	3.68113
file.255.3w3	6145	0.988609	0.035561	3.96659
file.255.3w5	6572	0.988436	0.033654	4.03435
file.255.3w7	6182	0.985765	0.029656	4.06264
file.255.4W6	6176	0.986561	0.033241	4.00944
file.255.4w	5388	0.985152	0.033469	4.04231
file.255.4w2	6442	0.987581	0.025844	4.14974
file.255.4w4	5954	0.989923	0.025054	4.15843
file.255.BL1	6594	0.987261	0.09906	3.16639
file.255.BL3	6330	0.987362	0.057289	3.683
file.255.BL5	6226	0.986829	0.071651	3.52311
file.255.BL7	6148	0.987801	0.075161	3.54507
file.4026.2R	5486	0.985053	0.029664	4.02129
file.4026.4w	5548	0.986662	0.050017	3.66772
file.4027.1R2	5361	0.987129	0.058984	3.4832
file.4027.1R3	6016	0.985372	0.033232	4.03688
file.4027.1R4	5781	0.98547	0.033444	4.04566
file.4027.1R6	5409	0.98558	0.031485	4.05331
file.4027.1w1	6163	0.984748	0.068265	3.40752
file.4027.1w2	5666	0.98288	0.048135	3.79503
file.4027.1w3	6065	0.983347	0.036065	3.94425
file.4027.1w5	5544	0.982143	0.079135	3.34167
file.4027.1w7	5652	0.985315	0.072217	3.42371
file.4027.2R1	5062	0.986764	0.050654	3.62105
file.4027.2R3	5389	0.986825	0.051127	3.55161
file.4027.2R5	5866	0.986192	0.034252	4.00253
file.4027.2W2	6524	0.986052	0.042412	3.92144
file.4027.2w4	5453	0.986429	0.052372	3.57611
file.4027.2w6	5527	0.986068	0.057593	3.46233
file.4027.3w1	5749	0.986606	0.037911	3.88
file.4027.3w3	5011	0.98204	0.057195	3.63622
file.4027.3w7	5162	0.986246	0.058775	3.46537
file.4027.4w	5974	0.984935	0.028549	4.20585
file.4027.4w2	5292	0.985639	0.064408	3.37702
file.4027.4w4	5113	0.98494	0.049712	3.58501
file.4027.BL1	6074	0.987982	0.09321	3.4493
file.4027.BL3	6451	0.988064	0.120239	3.17621
file.4027.BL5	6065	0.984007	0.069227	3.42342
file.4027.BL7	6435	0.987102	0.035169	3.97624
file.4028.4w	6284	0.988542	0.044609	3.70953
file.4029.4w	6113	0.98724	0.031214	4.00968
file.4030.1R3	6170	0.98671	0.033357	4.00024
file.4030.1R4	5054	0.985358	0.050282	3.6386
file.4030.1R6	5454	0.985332	0.04304	3.73899
file.4030.1w1	6009	0.986021	0.044153	3.81427
file.4030.1w2	5518	0.986952	0.090764	3.30152
file.4030.1w3	6072	0.987484	0.041823	3.85129
file.4030.1w5	5895	0.985581	0.072083	3.44289
file.4030.1w7	5688	0.987166	0.028672	4.19732
file.4030.2R	5429	0.987106	0.044666	3.80005
file.4030.2R1	5044	0.986915	0.035561	3.90795
file.4030.2R3	5461	0.987548	0.049893	3.59291
file.4030.2R5	5633	0.987218	0.044531	3.82084
file.4030.2R6	5644	0.983345	0.032272	4.08389
file.4030.2W2	6166	0.98881	0.100157	3.18813
file.4030.2W4	5207	0.983292	0.070785	3.75407
file.4030.2w6	5631	0.9897	0.077775	3.22606
file.4030.3w1	5849	0.987861	0.046761	3.89782
file.4030.3w3	5703	0.988427	0.032385	4.05928
file.4030.3w5	6053	0.988766	0.036242	3.94559
file.4030.3w7	5748	0.987126	0.041646	3.86223
file.4030.4W6	5981	0.984451	0.031321	3.99701
file.4030.4w	5808	0.985537	0.059243	3.53408
file.4030.4w2	5614	0.987709	0.060251	3.49939
file.4030.4w4	5399	0.988702	0.06426	3.46781
file.4030.BL1	6796	0.988523	0.11271	2.95728
file.4030.BL3	6334	0.985633	0.063029	3.61958
file.4030.BL5	6143	0.98714	0.083392	3.1545
file.4030.BL7	6347	0.98645	0.047154	3.78441
file.4031.4w	5194	0.984983	0.032216	4.09697
file.4032.2R	5712	0.984069	0.044372	3.8526
file.4032.4w	5790	0.985665	0.040506	3.77244
file.4033.2R	5771	0.984578	0.055119	3.70352
file.4033.4w	5881	0.984696	0.027522	4.12284
file.4035.1R3	5876	0.988087	0.040246	3.83524
file.4035.1R4	5717	0.985132	0.027567	4.08129
file.4035.1R6	5251	0.984384	0.032999	3.98924
file.4035.1w1	6233	0.990213	0.090144	3.45516
file.4035.1w2	5546	0.983952	0.065083	3.59068
file.4035.1w3	5518	0.988945	0.088448	3.23757
file.4035.1w5	6274	0.985177	0.042857	3.89483
file.4035.1w7	5744	0.988684	0.059008	3.56292
file.4035.2R	5856	0.98429	0.025576	4.4068
file.4035.2R1	5711	0.986692	0.04627	3.86049
file.4035.2R3	5299	0.987356	0.023284	4.25291
file.4035.2R5	6199	0.986288	0.029066	4.23593
file.4035.2R6	5446	0.986412	0.038488	3.83995
file.4035.2W2	5799	0.986722	0.05204	3.71871
file.4035.2W4	5819	0.986424	0.056887	3.72282
file.4035.2w6	5109	0.985907	0.044246	3.85894
file.4035.3w1	5469	0.988663	0.039081	3.77205
file.4035.3w3	5299	0.984714	0.042603	3.83104
file.4035.3w5	6349	0.990235	0.025631	4.21641
file.4035.3w7	6400	0.989688	0.02851	4.18342
file.4035.4W6	5184	0.98669	0.039591	3.88168
file.4035.4w	6258	0.987057	0.02815	4.19033
file.4035.4w2	5814	0.988648	0.023638	4.29561
file.4035.4w4	5214	0.984657	0.039762	3.85636
file.4035.BL1	6140	0.985993	0.033961	4.02036
file.4035.BL3	6084	0.986193	0.027964	4.11467
file.4035.BL5	6058	0.98729	0.058164	3.65424
file.4035.BL7	5503	0.987643	0.092181	3.27118
file.4036.2R	6114	0.987079	0.028762	4.20807
file.4036.4w	5100	0.983333	0.031917	4.00667
file.4037.2R	5929	0.988868	0.031799	4.29521
file.4037.4w	5819	0.983502	0.030213	4.14502
file.4038.4w	6511	0.984949	0.119679	3.44929
file.4039.4w	5235	0.984909	0.048709	3.57829
file.4040.1R4	5254	0.984583	0.044143	3.75966
file.4040.1W1	6852	0.990222	0.105038	3.24889
file.4040.1w2	6331	0.988154	0.086209	3.25798
file.4040.1w3	6416	0.987999	0.066921	3.43227
file.4040.1w5	5947	0.989406	0.077355	3.23009
file.4040.1w7	5567	0.986348	0.06905	3.46003
file.4040.2R	6073	0.985674	0.036576	3.92783
file.4040.2R1	5047	0.986527	0.055709	3.51154
file.4040.2R3	5392	0.986091	0.069268	3.34148
file.4040.2R6	5019	0.982865	0.041462	3.73073
file.4040.2w2	5955	0.988413	0.059654	3.56321
file.4040.2w6	5335	0.986317	0.069936	3.27828
file.4040.3w1	5558	0.990644	0.091736	3.08619
file.4040.3w3	5891	0.986929	0.024532	4.23074
file.4040.3w5	5897	0.989995	0.055587	3.60885
file.4040.3w7	6407	0.98767	0.027924	4.15616
file.4040.4w	5586	0.983172	0.03447	3.96133
file.4040.4w2	5310	0.987759	0.041026	3.69403
file.4040.4w4	5947	0.988398	0.048077	3.68511
file.4040.4w6	5608	0.990728	0.033551	3.98223
file.4040.BL1	5883	0.989291	0.050974	3.8701
file.4040.BL3	6264	0.990262	0.157683	3.10698
file.4040.BL5	5961	0.988593	0.073594	3.68528
file.4040.BL7	6012	0.985862	0.04352	3.93953
file.40401R6	5953	0.986561	0.045157	3.81301
file.4042.1R4	5048	0.985539	0.06324	3.37802
file.4042.1R6	6225	0.988273	0.051769	3.56478
file.4042.2R	6167	0.987676	0.052734	3.62554
file.4042.2R1	5634	0.990948	0.064404	3.38096
file.4042.2R3	6000	0.988667	0.041815	3.7816
file.4042.2R5	5445	0.989532	0.0686	3.23601
file.4042.2R6	5555	0.985599	0.05015	3.62414
file.4042.3w7	5775	0.990303	0.094848	3.03895
file.4042.4w	5180	0.988031	0.050245	3.5586
file.4042.4w6	6501	0.988002	0.0364	3.83968
file.4043.4w	5702	0.98597	0.05023	3.60687
file.4044.2R	5495	0.987079	0.05057	3.62469
file.4044.4w	5698	0.986486	0.04728	3.66239
file.4045.2R	5872	0.984503	0.033051	3.97678
file.4045.4w	5415	0.98615	0.047436	3.68925
file.4046.2R	5960	0.983893	0.029729	4.11019
file.4046.4w	5394	0.981832	0.060482	3.53972
file.4047.1R4	5200	0.980577	0.023704	4.30929
file.4047.1R6	5513	0.980047	0.033153	3.96383
file.4047.1W1	5847	0.988541	0.054221	3.77616
file.4047.1w2	5661	0.988695	0.031884	4.04904
file.4047.1w3	6174	0.989796	0.02415	4.2282
file.4047.1w5	5929	0.989374	0.02854	4.10213
file.4047.1w7	5941	0.984851	0.024075	4.24948
file.4047.2R	6012	0.984365	0.022348	4.40972
file.4047.2R1	5368	0.982861	0.058652	3.53731
file.4047.2R3	5517	0.980787	0.038393	3.89881
file.4047.2R5	5790	0.982902	0.029511	4.27573
file.4047.2R6	5274	0.979901	0.027427	4.21947
file.4047.2W4	5622	0.988438	0.04617	3.68445
file.4047.2w2	5714	0.985824	0.043958	3.68526
file.4047.2w6	6233	0.986363	0.025223	4.25726
file.4047.3w1	6275	0.985976	0.024008	4.34414
file.4047.3w3	5863	0.98482	0.023618	4.31127
file.4047.3w5	6248	0.985755	0.023434	4.32266
file.4047.4w	5438	0.984921	0.043996	3.71329
file.4047.4w2	5692	0.982431	0.038687	3.82983
file.4047.4w4	5591	0.983366	0.025369	4.29619
file.4047.4w6	5607	0.988764	0.034088	4.01348
file.4047.BL1	6523	0.986816	0.096189	3.38217
file.4047.BL3	6196	0.988218	0.070961	3.42719
file.4047.BL5	6455	0.989466	0.069047	3.51895
file.4047.BL7	6217	0.991314	0.148984	3.09137
file.4048.4w	5685	0.983113	0.037387	4.04752
file.4049.2R	6419	0.986758	0.051338	3.96995
file.4049.4w	5271	0.984064	0.040424	3.9577
file.4050.4w	5022	0.981481	0.044396	3.7368
file.4076.2R	5894	0.988463	0.039577	3.87914
file.4076.4w	5492	0.986162	0.041551	3.75294
file.4077.2R	5202	0.985582	0.083569	3.58799
file.4077.4w	5383	0.986253	0.042823	3.78326
file.4082.2R	5115	0.986119	0.062257	3.38127
file.4082.4w	5692	0.989635	0.062191	3.42275
file.4084.1W1	6240	0.988942	0.071061	3.49101
file.4084.1w2	7155	0.992173	0.052193	3.63153
file.4084.1w3	5958	0.989258	0.079838	3.25893
file.4084.1w5	5687	0.987515	0.065176	3.44405
file.4084.1w7	5839	0.987498	0.064214	3.39188
file.4084.2W4	6193	0.988374	0.035604	3.93952
file.4084.2w2	6830	0.987848	0.060783	3.61716
file.4084.2w6	6598	0.987875	0.036132	3.88808
file.4084.3w1	6070	0.984349	0.074427	3.54196
file.4084.3w3	6007	0.989013	0.070611	3.57798
file.4084.3w5	6176	0.988828	0.052324	3.78165
file.4084.4w2star	5530	0.989331	0.118565	2.90614
file.4084.BL1	6955	0.988354	0.120415	3.29354
file.4084.BL3	6408	0.987828	0.093709	3.3287
file.4084.BL5	6332	0.985155	0.067064	3.55785
file.4084.BL7	6544	0.987469	0.047665	3.8888
file.4087.4w4star	5570	0.989946	0.103909	3.05978
file.4090.4w	5839	0.986642	0.024948	4.25712
file.4096.1R2	5270	0.986528	0.055419	3.66026
file.4096.1R3	5545	0.98395	0.02536	4.26364
file.4096.1R4	6314	0.985429	0.02794	4.25421
file.4096.1w1	6357	0.988831	0.070175	3.5983
file.4096.1w2	6519	0.986194	0.033832	4.02646
file.4096.1w3	5539	0.984835	0.091331	3.35708
file.4096.1w5	5893	0.98354	0.064062	3.56638
file.4096.1w7	6059	0.988282	0.049639	3.8172
file.4096.2R	5715	0.982677	0.026957	4.20227
file.4096.2R3	5224	0.982772	0.032897	4.05191
file.4096.2R5	5640	0.98422	0.027163	4.2138
file.4096.2W2	5972	0.988111	0.03319	4.03776
file.4096.2w4	6025	0.984896	0.030952	4.1267
file.4096.2w6	5612	0.984141	0.067625	3.59145
file.4096.3w1	5970	0.988107	0.029304	4.1472
file.4096.3w3	5773	0.988741	0.031814	4.04465
file.4096.3w5	6410	0.986739	0.037839	3.93477
file.4096.3w7	5428	0.984709	0.024886	4.20052
file.4096.4w	6080	0.981086	0.032624	4.1277
file.4096.4w2	6236	0.984926	0.021415	4.33447
file.4096.4w4	5276	0.987491	0.042838	3.78887
file.4096.BL1	6694	0.986854	0.048472	3.8093
file.4096.BL3	6301	0.986669	0.039932	3.945
file.4096.BL5	6245	0.986709	0.112191	3.13444
file.4096.BL7	6285	0.984089	0.105062	3.02368
file.4098.2R	6300	0.984444	0.05731	3.87222

## Sheet: OTU.taxonomy
OTU	Size	Taxonomy
Otu00001	159509	Bacteria(100);Bacteroidetes(99);unclassified(99);unclassified(99);unclassified(99);unclassified(99);
Otu00002	139886	Bacteria(100);unclassified(100);unclassified(100);unclassified(100);unclassified(100);unclassified(100);
Otu00003	69316	Bacteria(100);Bacteroidetes(100);Bacteroidia(99);Bacteroidales(99);unclassified(99);unclassified(99);
Otu00004	58905	Bacteria(100);unclassified(100);unclassified(100);unclassified(100);unclassified(100);unclassified(100);
Otu00005	57708	Bacteria(100);Bacteroidetes(99);unclassified(99);unclassified(99);unclassified(99);unclassified(99);
Otu00006	54207	Bacteria(100);Actinobacteria(100);Actinobacteria(100);Bifidobacteriales(100);Bifidobacteriaceae(100);Bifidobacterium(100);
Otu00007	50921	Bacteria(100);Bacteroidetes(99);unclassified(98);unclassified(98);unclassified(98);unclassified(98);
Otu00008	47749	Bacteria(100);Firmicutes(100);Clostridia(100);Clostridiales(100);Lachnospiraceae(100);unclassified(100);
Otu00009	46261	Bacteria(100);Bacteroidetes(99);Bacteroidia(98);Bacteroidales(98);unclassified(98);unclassified(98);
Otu00010	45325	Bacteria(100);Bacteroidetes(99);unclassified(99);unclassified(99);unclassified(99);unclassified(99);
Otu00011	43472	Bacteria(100);Firmicutes(100);Clostridia(100);Clostridiales(100);Lachnospiraceae(100);unclassified(100);
Otu00012	38205	Bacteria(100);Bacteroidetes(100);unclassified(100);unclassified(100);unclassified(100);unclassified(100);
Otu00013	35871	Bacteria(100);unclassified(100);unclassified(100);unclassified(100);unclassified(100);unclassified(100);
Otu00014	35449	Bacteria(100);Bacteroidetes(100);Bacteroidia(100);Bacteroidales(100);unclassified(100);unclassified(100);
Otu00015	33596	Bacteria(100);Firmicutes(100);Clostridia(100);Clostridiales(100);Lachnospiraceae(100);unclassified(100);
Otu00016	32488	Bacteria(100);Firmicutes(100);Clostridia(100);Clostridiales(100);Lachnospiraceae(100);unclassified(100);
Otu00017	32109	Bacteria(100);Firmicutes(100);Clostridia(100);Clostridiales(100);Lachnospiraceae(100);unclassified(100);
Otu00018	32084	Bacteria(100);Bacteroidetes(99);unclassified(99);unclassified(99);unclassified(99);unclassified(99);
Otu00019	31218	Bacteria(100);Bacteroidetes(99);unclassified(99);unclassified(99);unclassified(99);unclassified(99);
Otu00020	28031	Bacteria(100);Firmicutes(100);Clostridia(100);Clostridiales(100);Ruminococcaceae(100);unclassified(100);
Otu00021	27516	Bacteria(100);Verrucomicrobia(100);Verrucomicrobiae(100);Verrucomicrobiales(100);Verrucomicrobiaceae(100);Akkermansia(100);
Otu00022	27442	Bacteria(100);Firmicutes(100);Clostridia(100);Clostridiales(100);Lachnospiraceae(100);unclassified(100);
Otu00023	27281	Bacteria(100);unclassified(100);unclassified(100);unclassified(100);unclassified(100);unclassified(100);
Otu00024	27248	Bacteria(100);Firmicutes(100);unclassified(99);unclassified(99);unclassified(99);unclassified(99);
Otu00025	25451	Bacteria(100);Firmicutes(100);Bacilli(100);Lactobacillales(100);Lactobacillaceae(100);unclassified(100);
Otu00026	25149	Bacteria(100);Firmicutes(100);Clostridia(100);Clostridiales(96);unclassified(95);unclassified(95);
Otu00027	23955	Bacteria(100);Firmicutes(100);Clostridia(100);unclassified(98);unclassified(98);unclassified(98);
Otu00028	22577	Bacteria(100);Firmicutes(100);Clostridia(100);Clostridiales(100);Lachnospiraceae(100);unclassified(100);
Otu00029	22109	Bacteria(100);Bacteroidetes(100);unclassified(100);unclassified(100);unclassified(100);unclassified(100);
Otu00030	21707	Bacteria(100);Bacteroidetes(99);unclassified(99);unclassified(99);unclassified(99);unclassified(99);
Otu00031	20811	Bacteria(100);Firmicutes(100);Clostridia(100);Clostridiales(100);Lachnospiraceae(100);unclassified(100);
Otu00032	19575	Bacteria(100);Bacteroidetes(99);Bacteroidia(99);Bacteroidales(99);unclassified(99);unclassified(99);
Otu00033	18709	Bacteria(100);Bacteroidetes(100);Bacteroidia(99);Bacteroidales(99);unclassified(99);unclassified(99);
Otu00034	17434	Bacteria(100);Firmicutes(100);Clostridia(100);Clostridiales(100);Lachnospiraceae(100);unclassified(100);
Otu00035	17237	Bacteria(100);Firmicutes(100);Bacilli(100);Lactobacillales(100);Lactobacillaceae(100);Lactobacillus(100);
Otu00036	16926	Bacteria(100);Firmicutes(100);Clostridia(100);Clostridiales(100);Lachnospiraceae(100);unclassified(100);
Otu00037	16832	Bacteria(100);Firmicutes(100);Clostridia(100);Clostridiales(100);Lachnospiraceae(100);unclassified(100);
Otu00038	16470	Bacteria(100);Firmicutes(100);Clostridia(100);Clostridiales(100);Lachnospiraceae(100);unclassified(100);
Otu00039	15844	Bacteria(100);Bacteroidetes(100);Bacteroidia(99);Bacteroidales(99);unclassified(99);unclassified(99);
Otu00040	15786	Bacteria(100);unclassified(100);unclassified(100);unclassified(100);unclassified(100);unclassified(100);
Otu00041	15764	Bacteria(100);unclassified(100);unclassified(100);unclassified(100);unclassified(100);unclassified(100);
Otu00042	14800	Bacteria(100);Firmicutes(100);Clostridia(100);Clostridiales(100);Ruminococcaceae(100);unclassified(100);
Otu00043	14678	Bacteria(100);Firmicutes(100);Clostridia(100);Clostridiales(100);Lachnospiraceae(100);unclassified(100);
Otu00044	14609	Bacteria(100);unclassified(99);unclassified(99);unclassified(99);unclassified(99);unclassified(99);
Otu00045	14424	Bacteria(100);Firmicutes(100);Clostridia(100);Clostridiales(100);Lachnospiraceae(100);unclassified(100);
Otu00046	14316	Bacteria(100);Firmicutes(100);Clostridia(100);Clostridiales(100);Lachnospiraceae(100);unclassified(100);
Otu00047	13703	Bacteria(100);Firmicutes(99);unclassified(99);unclassified(99);unclassified(99);unclassified(99);
Otu00048	13191	Bacteria(100);Firmicutes(100);Clostridia(100);Clostridiales(100);Ruminococcaceae(70);unclassified(70);
Otu00049	12768	Bacteria(100);Firmicutes(100);Clostridia(100);Clostridiales(100);Lachnospiraceae(100);unclassified(100);
Otu00050	12738	Bacteria(100);Bacteroidetes(100);Bacteroidia(100);Bacteroidales(100);unclassified(100);unclassified(100);
Otu00051	12501	Bacteria(100);Firmicutes(100);Clostridia(100);Clostridiales(100);Lachnospiraceae(100);unclassified(100);
Otu00052	12239	Bacteria(100);Bacteroidetes(100);Bacteroidia(100);Bacteroidales(100);unclassified(100);unclassified(100);
Otu00053	11461	Bacteria(100);Bacteroidetes(100);unclassified(100);unclassified(100);unclassified(100);unclassified(100);
Otu00054	10254	Bacteria(100);Firmicutes(100);Clostridia(100);Clostridiales(100);Lachnospiraceae(100);unclassified(100);
Otu00055	10150	Bacteria(100);Bacteroidetes(100);Bacteroidia(99);Bacteroidales(99);unclassified(99);unclassified(99);
Otu00056	10114	Bacteria(100);Firmicutes(100);Clostridia(100);Clostridiales(100);Lachnospiraceae(100);unclassified(100);
Otu00057	9877	Bacteria(100);Firmicutes(100);unclassified(89);unclassified(89);unclassified(89);unclassified(89);
Otu00058	9475	Bacteria(100);Firmicutes(100);Clostridia(100);Clostridiales(100);Lachnospiraceae(72);unclassified(72);
Otu00059	8891	Bacteria(100);Firmicutes(99);Clostridia(99);Clostridiales(99);unclassified(99);unclassified(99);
Otu00060	8741	Bacteria(100);unclassified(100);unclassified(100);unclassified(100);unclassified(100);unclassified(100);
Otu00061	8581	Bacteria(100);Bacteroidetes(100);Bacteroidia(99);Bacteroidales(99);unclassified(99);unclassified(99);
Otu00062	8533	Bacteria(100);Firmicutes(100);Clostridia(100);Clostridiales(100);Lachnospiraceae(100);unclassified(100);
Otu00063	8511	Bacteria(100);Bacteroidetes(100);Bacteroidia(98);Bacteroidales(98);unclassified(98);unclassified(98);
Otu00064	8376	Bacteria(100);Firmicutes(100);Clostridia(100);Clostridiales(100);Lachnospiraceae(100);unclassified(100);
Otu00065	8353	Bacteria(100);unclassified(100);unclassified(100);unclassified(100);unclassified(100);unclassified(100);
Otu00066	7981	Bacteria(100);unclassified(100);unclassified(100);unclassified(100);unclassified(100);unclassified(100);
Otu00067	7871	Bacteria(100);Bacteroidetes(100);Bacteroidia(100);Bacteroidales(100);Rikenellaceae(100);Alistipes(100);
Otu00068	7740	Bacteria(100);Firmicutes(100);Clostridia(100);Clostridiales(100);unclassified(100);unclassified(100);
Otu00069	7727	Bacteria(100);Actinobacteria(100);Actinobacteria(100);Coriobacteriales(100);Coriobacteriaceae(100);Olsenella(100);
Otu00070	7369	Bacteria(100);Proteobacteria(100);unclassified(100);unclassified(100);unclassified(100);unclassified(100);
Otu00071	7339	Bacteria(100);Firmicutes(99);Clostridia(99);Clostridiales(99);Lachnospiraceae(98);unclassified(98);
Otu00072	7269	Bacteria(100);unclassified(100);unclassified(100);unclassified(100);unclassified(100);unclassified(100);
Otu00073	6738	Bacteria(100);Firmicutes(100);Clostridia(100);Clostridiales(100);Lachnospiraceae(100);unclassified(100);
Otu00074	6239	Bacteria(100);Firmicutes(100);Clostridia(100);Clostridiales(100);Ruminococcaceae(100);Pseudoflavonifractor(100);
Otu00075	6159	Bacteria(100);Firmicutes(100);Clostridia(100);Clostridiales(100);Ruminococcaceae(100);unclassified(100);
Otu00076	6072	Bacteria(100);Firmicutes(100);Clostridia(100);Clostridiales(100);Lachnospiraceae(100);unclassified(100);
Otu00077	5959	Bacteria(100);Firmicutes(100);Clostridia(100);Clostridiales(100);Lachnospiraceae(100);unclassified(100);
Otu00078	5939	Bacteria(100);unclassified(100);unclassified(100);unclassified(100);unclassified(100);unclassified(100);
Otu00079	5917	Bacteria(100);Firmicutes(100);Clostridia(100);Clostridiales(100);Lachnospiraceae(77);unclassified(77);
Otu00080	5884	Bacteria(100);Firmicutes(99);Clostridia(98);unclassified(98);unclassified(98);unclassified(98);
Otu00081	5791	Bacteria(100);Bacteroidetes(100);Bacteroidia(100);Bacteroidales(100);Porphyromonadaceae(100);Parabacteroides(100);
Otu00082	5662	Bacteria(100);Firmicutes(100);Clostridia(100);Clostridiales(100);unclassified(100);unclassified(100);
Otu00083	5331	Bacteria(100);Bacteroidetes(100);Bacteroidia(99);Bacteroidales(99);unclassified(99);unclassified(99);
Otu00084	5192	Bacteria(100);unclassified(100);unclassified(100);unclassified(100);unclassified(100);unclassified(100);
Otu00085	5012	Bacteria(100);unclassified(100);unclassified(100);unclassified(100);unclassified(100);unclassified(100);
Otu00086	4786	Bacteria(100);Firmicutes(100);Clostridia(100);Clostridiales(100);Lachnospiraceae(100);unclassified(100);
Otu00087	4563	Bacteria(100);unclassified(99);unclassified(99);unclassified(99);unclassified(99);unclassified(99);
Otu00088	4530	Bacteria(100);unclassified(100);unclassified(100);unclassified(100);unclassified(100);unclassified(100);
Otu00089	4388	Bacteria(100);Bacteroidetes(100);Bacteroidia(99);Bacteroidales(99);unclassified(99);unclassified(99);
Otu00090	4329	Bacteria(100);Bacteroidetes(100);unclassified(100);unclassified(100);unclassified(100);unclassified(100);
Otu00091	4294	Bacteria(100);Firmicutes(100);Clostridia(100);Clostridiales(100);unclassified(100);unclassified(100);
Otu00092	4269	Bacteria(100);Bacteroidetes(100);Bacteroidia(100);Bacteroidales(100);unclassified(99);unclassified(99);
Otu00093	4199	Bacteria(100);Firmicutes(100);Clostridia(100);Clostridiales(100);Lachnospiraceae(100);unclassified(100);
Otu00094	4121	Bacteria(100);unclassified(100);unclassified(100);unclassified(100);unclassified(100);unclassified(100);
Otu00095	3992	Bacteria(100);Firmicutes(100);Clostridia(100);Clostridiales(100);Lachnospiraceae(100);unclassified(100);
Otu00096	3946	Bacteria(100);Firmicutes(100);Clostridia(99);Clostridiales(99);unclassified(99);unclassified(99);
Otu00097	3915	Bacteria(100);Firmicutes(100);Clostridia(100);Clostridiales(100);Lachnospiraceae(100);unclassified(100);
Otu00098	3894	Bacteria(100);Firmicutes(100);Clostridia(100);Clostridiales(100);Lachnospiraceae(100);unclassified(100);
Otu00099	3867	Bacteria(100);Firmicutes(100);Clostridia(70);Clostridiales(69);Lachnospiraceae(69);unclassified(69);
Otu00100	3838	Bacteria(100);Firmicutes(100);Clostridia(100);Clostridiales(100);unclassified(100);unclassified(100);
Otu00101	3794	Bacteria(100);Firmicutes(100);Clostridia(100);Clostridiales(100);unclassified(100);unclassified(100);
Otu00102	3776	Bacteria(100);unclassified(100);unclassified(100);unclassified(100);unclassified(100);unclassified(100);
Otu00103	3672	Bacteria(100);Firmicutes(99);unclassified(99);unclassified(99);unclassified(99);unclassified(99);
Otu00104	3625	Bacteria(100);Firmicutes(100);Clostridia(100);Clostridiales(100);Lachnospiraceae(100);unclassified(100);
Otu00105	3591	Bacteria(100);Firmicutes(100);Clostridia(100);Clostridiales(100);Lachnospiraceae(100);unclassified(100);
Otu00106	3591	Bacteria(100);Firmicutes(100);Clostridia(100);Clostridiales(100);Clostridiaceae_1(100);Clostridium_sensu_stricto(99);
Otu00107	3578	Bacteria(100);Firmicutes(100);Clostridia(100);Clostridiales(100);Lachnospiraceae(100);unclassified(100);
Otu00108	3557	Bacteria(100);Firmicutes(100);Clostridia(100);Clostridiales(100);Lachnospiraceae(100);unclassified(100);
Otu00109	3539	Bacteria(100);Actinobacteria(100);Actinobacteria(100);Coriobacteriales(100);Coriobacteriaceae(100);Olsenella(98);
Otu00110	3398	Bacteria(100);Firmicutes(100);Clostridia(100);Clostridiales(100);unclassified(99);unclassified(99);
Otu00111	3396	Bacteria(100);Firmicutes(100);Clostridia(100);Clostridiales(100);Lachnospiraceae(100);unclassified(100);
Otu00112	3259	Bacteria(100);Firmicutes(100);Clostridia(100);Clostridiales(100);Lachnospiraceae(100);unclassified(100);
Otu00113	3239	Bacteria(100);Firmicutes(100);Clostridia(100);Clostridiales(100);Lachnospiraceae(100);unclassified(100);
Otu00114	3148	Bacteria(100);Firmicutes(100);Clostridia(100);Clostridiales(100);Ruminococcaceae(99);unclassified(99);
Otu00115	3124	Bacteria(100);unclassified(100);unclassified(100);unclassified(100);unclassified(100);unclassified(100);
Otu00116	3097	Bacteria(100);unclassified(100);unclassified(100);unclassified(100);unclassified(100);unclassified(100);
Otu00117	3053	Bacteria(100);Firmicutes(100);Clostridia(100);Clostridiales(100);Lachnospiraceae(100);unclassified(100);
Otu00118	3024	Bacteria(100);Firmicutes(100);Clostridia(100);Clostridiales(100);Lachnospiraceae(100);Dorea(89);
Otu00119	2975	Bacteria(100);Firmicutes(90);unclassified(90);unclassified(90);unclassified(90);unclassified(90);
Otu00120	2856	Bacteria(100);Firmicutes(100);Clostridia(100);Clostridiales(100);Ruminococcaceae(98);unclassified(98);
Otu00121	2800	Bacteria(100);Bacteroidetes(100);Bacteroidia(95);Bacteroidales(95);Prevotellaceae(95);unclassified(95);
Otu00122	2792	Bacteria(100);Firmicutes(100);Clostridia(100);Clostridiales(100);Lachnospiraceae(100);unclassified(100);
Otu00123	2787	Bacteria(100);Firmicutes(100);Clostridia(100);Clostridiales(100);Lachnospiraceae(100);unclassified(100);
Otu00124	2777	Bacteria(100);Firmicutes(100);Clostridia(100);Clostridiales(100);Ruminococcaceae(99);unclassified(98);
Otu00125	2666	Bacteria(100);unclassified(55);unclassified(55);unclassified(55);unclassified(55);unclassified(55);
Otu00126	2651	Bacteria(100);Firmicutes(100);Clostridia(100);Clostridiales(100);Lachnospiraceae(100);unclassified(100);
Otu00127	2558	Bacteria(100);Firmicutes(100);Clostridia(100);Clostridiales(100);Lachnospiraceae(99);unclassified(99);
Otu00128	2518	Bacteria(100);unclassified(99);unclassified(99);unclassified(99);unclassified(99);unclassified(99);
Otu00129	2339	Bacteria(100);Firmicutes(100);Clostridia(100);Clostridiales(99);unclassified(99);unclassified(99);
Otu00130	2315	Bacteria(100);unclassified(100);unclassified(100);unclassified(100);unclassified(100);unclassified(100);
Otu00131	2271	Bacteria(100);Bacteroidetes(100);Bacteroidia(100);Bacteroidales(100);Rikenellaceae(98);Alistipes(98);
Otu00132	2163	Bacteria(100);Firmicutes(100);Clostridia(100);Clostridiales(100);Ruminococcaceae(100);unclassified(99);
Otu00133	2112	Bacteria(100);Firmicutes(100);Clostridia(100);Clostridiales(100);Lachnospiraceae(100);unclassified(100);
Otu00134	2112	Bacteria(100);Firmicutes(100);Clostridia(99);Clostridiales(99);unclassified(98);unclassified(98);
Otu00135	2090	Bacteria(100);Firmicutes(100);Clostridia(100);Clostridiales(100);Peptostreptococcaceae(96);unclassified(96);
Otu00136	2072	Bacteria(100);Firmicutes(100);Clostridia(100);Clostridiales(100);Lachnospiraceae(100);unclassified(100);
Otu00137	1962	Bacteria(100);Firmicutes(98);Clostridia(98);Clostridiales(98);Ruminococcaceae(95);unclassified(95);
Otu00138	1927	Bacteria(100);Firmicutes(100);Clostridia(100);Clostridiales(100);Lachnospiraceae(100);unclassified(100);
Otu00139	1912	Bacteria(100);Firmicutes(100);Clostridia(100);Clostridiales(100);Lachnospiraceae(100);unclassified(100);
Otu00140	1885	Bacteria(100);Bacteroidetes(100);Bacteroidia(100);Bacteroidales(100);Bacteroidaceae(100);Bacteroides(100);
Otu00141	1820	Bacteria(100);Firmicutes(100);Clostridia(100);Clostridiales(100);Lachnospiraceae(100);unclassified(100);
Otu00142	1765	Bacteria(100);Firmicutes(98);Clostridia(98);Clostridiales(98);Lachnospiraceae(97);unclassified(97);
Otu00143	1751	Bacteria(100);Firmicutes(100);Clostridia(100);Clostridiales(100);unclassified(100);unclassified(100);
Otu00144	1751	Bacteria(100);Firmicutes(100);Clostridia(100);Clostridiales(100);unclassified(100);unclassified(100);
Otu00145	1715	Bacteria(100);Bacteroidetes(100);Bacteroidia(100);Bacteroidales(100);unclassified(100);unclassified(100);
Otu00146	1699	Bacteria(100);unclassified(100);unclassified(100);unclassified(100);unclassified(100);unclassified(100);
Otu00147	1695	Bacteria(100);Firmicutes(100);Clostridia(100);Clostridiales(100);Lachnospiraceae(100);unclassified(100);
Otu00148	1677	Bacteria(100);Firmicutes(99);Clostridia(99);unclassified(99);unclassified(99);unclassified(99);
Otu00149	1665	Bacteria(100);Firmicutes(100);Clostridia(100);Clostridiales(100);Lachnospiraceae(100);unclassified(100);
Otu00150	1640	Bacteria(100);Firmicutes(98);Clostridia(96);Clostridiales(96);Lachnospiraceae(89);unclassified(89);
Otu00151	1585	Bacteria(100);Firmicutes(100);Clostridia(100);Clostridiales(100);Ruminococcaceae(93);unclassified(93);
Otu00152	1564	Bacteria(100);Firmicutes(100);Clostridia(99);Clostridiales(99);unclassified(99);unclassified(99);
Otu00153	1529	Bacteria(100);unclassified(100);unclassified(100);unclassified(100);unclassified(100);unclassified(100);
Otu00154	1470	Bacteria(100);Firmicutes(100);Clostridia(100);Clostridiales(100);Lachnospiraceae(100);unclassified(100);
Otu00155	1428	Bacteria(100);Bacteroidetes(100);unclassified(100);unclassified(100);unclassified(100);unclassified(100);
Otu00156	1403	Bacteria(100);Firmicutes(100);Clostridia(100);Clostridiales(100);Lachnospiraceae(100);unclassified(100);
Otu00157	1371	Bacteria(100);unclassified(100);unclassified(100);unclassified(100);unclassified(100);unclassified(100);
Otu00158	1364	Bacteria(100);unclassified(100);unclassified(100);unclassified(100);unclassified(100);unclassified(100);
Otu00159	1354	Bacteria(100);Firmicutes(100);Clostridia(100);Clostridiales(100);Lachnospiraceae(100);unclassified(100);
Otu00160	1342	Bacteria(100);unclassified(100);unclassified(100);unclassified(100);unclassified(100);unclassified(100);
Otu00161	1302	Bacteria(100);Firmicutes(100);Clostridia(100);Clostridiales(100);unclassified(100);unclassified(100);
Otu00162	1233	Bacteria(100);Firmicutes(100);Clostridia(100);Clostridiales(100);Lachnospiraceae(100);unclassified(100);
Otu00163	1232	Bacteria(100);Actinobacteria(100);Actinobacteria(100);Coriobacteriales(100);Coriobacteriaceae(100);Enterorhabdus(100);
Otu00164	1211	Bacteria(100);Firmicutes(100);Clostridia(100);Clostridiales(100);Lachnospiraceae(100);Clostridium_XlVb(100);
Otu00165	1201	Bacteria(100);Firmicutes(100);Clostridia(100);Clostridiales(99);Ruminococcaceae(94);unclassified(94);
Otu00166	1193	Bacteria(100);Firmicutes(100);Clostridia(100);Clostridiales(100);Lachnospiraceae(100);unclassified(100);
Otu00167	1177	Bacteria(100);Bacteroidetes(99);unclassified(99);unclassified(99);unclassified(99);unclassified(99);
Otu00168	1176	Bacteria(100);Bacteroidetes(100);Bacteroidia(100);Bacteroidales(100);unclassified(100);unclassified(100);
Otu00169	1136	Bacteria(100);unclassified(99);unclassified(99);unclassified(99);unclassified(99);unclassified(99);
Otu00170	1133	Bacteria(100);Firmicutes(58);unclassified(58);unclassified(58);unclassified(58);unclassified(58);
Otu00171	1112	Bacteria(100);unclassified(100);unclassified(100);unclassified(100);unclassified(100);unclassified(100);
Otu00172	1110	Bacteria(100);Firmicutes(100);Clostridia(100);Clostridiales(100);Lachnospiraceae(100);unclassified(100);
Otu00173	1109	Bacteria(100);Firmicutes(100);Clostridia(100);Clostridiales(100);Lachnospiraceae(97);unclassified(97);
Otu00174	1104	Bacteria(100);Firmicutes(100);Clostridia(100);Clostridiales(100);Lachnospiraceae(100);unclassified(100);
Otu00175	1100	Bacteria(100);Firmicutes(100);Clostridia(100);Clostridiales(100);Lachnospiraceae(100);Dorea(100);
Otu00176	1100	Bacteria(100);Firmicutes(99);Clostridia(99);Clostridiales(98);unclassified(98);unclassified(98);
Otu00177	1096	Bacteria(100);Firmicutes(100);Clostridia(100);Clostridiales(100);unclassified(79);unclassified(79);
Otu00178	1075	Bacteria(100);Firmicutes(100);Clostridia(100);Clostridiales(100);Lachnospiraceae(100);unclassified(100);
Otu00179	1073	Bacteria(100);unclassified(100);unclassified(100);unclassified(100);unclassified(100);unclassified(100);
Otu00180	1070	Bacteria(100);unclassified(100);unclassified(100);unclassified(100);unclassified(100);unclassified(100);
Otu00181	1055	Bacteria(100);Firmicutes(100);Clostridia(100);Clostridiales(100);Lachnospiraceae(100);unclassified(100);
Otu00182	1054	Bacteria(100);Firmicutes(100);Clostridia(100);Clostridiales(100);unclassified(100);unclassified(100);
Otu00183	1052	Bacteria(100);Firmicutes(100);Clostridia(100);Clostridiales(100);Lachnospiraceae(100);unclassified(100);
Otu00184	1046	Bacteria(100);unclassified(100);unclassified(100);unclassified(100);unclassified(100);unclassified(100);
Otu00185	1035	Bacteria(100);Firmicutes(100);Clostridia(100);Clostridiales(100);unclassified(100);unclassified(100);
Otu00186	1023	Bacteria(100);Firmicutes(100);Clostridia(100);Clostridiales(100);Lachnospiraceae(100);unclassified(100);
Otu00187	998	Bacteria(100);Bacteroidetes(100);Bacteroidia(100);Bacteroidales(100);Rikenellaceae(100);Alistipes(54);
Otu00188	995	Bacteria(100);Firmicutes(99);Clostridia(99);Clostridiales(99);Lachnospiraceae(98);unclassified(98);
Otu00189	989	Bacteria(100);unclassified(100);unclassified(100);unclassified(100);unclassified(100);unclassified(100);
Otu00190	977	Bacteria(100);Firmicutes(100);Clostridia(100);Clostridiales(100);Lachnospiraceae(100);unclassified(100);
Otu00191	967	Bacteria(100);Bacteroidetes(100);unclassified(100);unclassified(100);unclassified(100);unclassified(100);
Otu00192	965	Bacteria(100);Firmicutes(100);Clostridia(100);Clostridiales(100);Ruminococcaceae(100);unclassified(100);
Otu00193	965	Bacteria(100);Firmicutes(100);Clostridia(100);Clostridiales(100);Lachnospiraceae(100);unclassified(100);
Otu00194	949	Bacteria(100);Firmicutes(99);unclassified(98);unclassified(98);unclassified(98);unclassified(98);
Otu00195	936	Bacteria(100);Firmicutes(100);Clostridia(100);Clostridiales(100);Lachnospiraceae(100);unclassified(100);
Otu00196	931	Bacteria(100);unclassified(99);unclassified(99);unclassified(99);unclassified(99);unclassified(99);
Otu00197	929	Bacteria(100);Firmicutes(100);Clostridia(100);Clostridiales(100);Ruminococcaceae(51);unclassified(51);
Otu00198	920	Bacteria(100);Firmicutes(100);Clostridia(100);Clostridiales(100);unclassified(99);unclassified(99);
Otu00199	914	Bacteria(100);Firmicutes(100);Clostridia(100);Clostridiales(100);Ruminococcaceae(100);Pseudoflavonifractor(97);
Otu00200	914	Bacteria(100);Firmicutes(100);Clostridia(100);Clostridiales(100);Lachnospiraceae(100);unclassified(100);
Otu00201	905	Bacteria(100);Firmicutes(100);Clostridia(100);Clostridiales(100);unclassified(100);unclassified(100);
Otu00202	890	Bacteria(100);unclassified(100);unclassified(100);unclassified(100);unclassified(100);unclassified(100);
Otu00203	873	Bacteria(100);unclassified(100);unclassified(100);unclassified(100);unclassified(100);unclassified(100);
Otu00204	871	Bacteria(100);Firmicutes(100);Clostridia(100);Clostridiales(100);Ruminococcaceae(100);unclassified(100);
Otu00205	858	Bacteria(100);unclassified(100);unclassified(100);unclassified(100);unclassified(100);unclassified(100);
Otu00206	857	Bacteria(100);Bacteroidetes(100);Bacteroidia(100);Bacteroidales(100);Prevotellaceae(94);Prevotella(94);
Otu00207	829	Bacteria(100);Firmicutes(100);Clostridia(100);Clostridiales(100);Lachnospiraceae(100);unclassified(100);
Otu00208	796	Bacteria(100);unclassified(100);unclassified(100);unclassified(100);unclassified(100);unclassified(100);
Otu00209	772	Bacteria(100);unclassified(100);unclassified(100);unclassified(100);unclassified(100);unclassified(100);
Otu00210	770	Bacteria(100);unclassified(100);unclassified(100);unclassified(100);unclassified(100);unclassified(100);
Otu00211	763	Bacteria(100);Firmicutes(100);Clostridia(100);Clostridiales(100);Lachnospiraceae(100);unclassified(100);
Otu00212	743	Bacteria(100);unclassified(100);unclassified(100);unclassified(100);unclassified(100);unclassified(100);
Otu00213	725	Bacteria(100);Firmicutes(99);Clostridia(99);Clostridiales(99);unclassified(99);unclassified(99);
Otu00214	723	Bacteria(100);Firmicutes(100);Clostridia(100);Clostridiales(100);Lachnospiraceae(100);unclassified(100);
Otu00215	720	Bacteria(100);Firmicutes(100);Clostridia(96);Clostridiales(96);unclassified(95);unclassified(95);
Otu00216	716	Bacteria(100);unclassified(100);unclassified(100);unclassified(100);unclassified(100);unclassified(100);
Otu00217	712	Bacteria(100);unclassified(100);unclassified(100);unclassified(100);unclassified(100);unclassified(100);
Otu00218	699	Bacteria(100);Firmicutes(100);Clostridia(100);Clostridiales(100);Lachnospiraceae(90);unclassified(90);
Otu00219	699	Bacteria(100);Firmicutes(100);Clostridia(100);Clostridiales(100);Ruminococcaceae(97);unclassified(96);
Otu00220	697	Bacteria(100);unclassified(100);unclassified(100);unclassified(100);unclassified(100);unclassified(100);
Otu00221	693	Bacteria(100);Proteobacteria(100);Betaproteobacteria(100);unclassified(100);unclassified(100);unclassified(100);
Otu00222	687	Bacteria(100);Firmicutes(99);Clostridia(99);Clostridiales(99);Lachnospiraceae(99);unclassified(99);
Otu00223	686	Bacteria(100);Firmicutes(100);Clostridia(100);Clostridiales(100);unclassified(87);unclassified(87);
Otu00224	675	Bacteria(100);unclassified(100);unclassified(100);unclassified(100);unclassified(100);unclassified(100);
Otu00225	670	Bacteria(100);unclassified(100);unclassified(100);unclassified(100);unclassified(100);unclassified(100);
Otu00226	668	Bacteria(100);Firmicutes(100);unclassified(100);unclassified(100);unclassified(100);unclassified(100);
Otu00227	663	Bacteria(100);Firmicutes(100);Clostridia(100);Clostridiales(100);Ruminococcaceae(100);unclassified(100);
Otu00228	650	Bacteria(100);Firmicutes(100);Clostridia(100);Clostridiales(100);Lachnospiraceae(100);unclassified(100);
Otu00229	641	Bacteria(100);unclassified(100);unclassified(100);unclassified(100);unclassified(100);unclassified(100);
Otu00230	633	Bacteria(100);Firmicutes(100);Clostridia(100);Clostridiales(100);Lachnospiraceae(100);unclassified(100);
Otu00231	628	Bacteria(100);unclassified(100);unclassified(100);unclassified(100);unclassified(100);unclassified(100);
Otu00232	626	Bacteria(100);Firmicutes(100);Clostridia(100);Clostridiales(100);Ruminococcaceae(97);unclassified(97);
Otu00233	618	Bacteria(100);unclassified(100);unclassified(100);unclassified(100);unclassified(100);unclassified(100);
Otu00234	618	Bacteria(100);unclassified(100);unclassified(100);unclassified(100);unclassified(100);unclassified(100);
Otu00235	605	Bacteria(100);Firmicutes(100);Clostridia(100);Clostridiales(100);Ruminococcaceae(99);unclassified(99);
Otu00236	600	Bacteria(100);Firmicutes(100);Clostridia(100);Clostridiales(100);unclassified(100);unclassified(100);
Otu00237	594	Bacteria(100);Bacteroidetes(100);unclassified(100);unclassified(100);unclassified(100);unclassified(100);
Otu00238	591	Bacteria(100);Bacteroidetes(100);unclassified(100);unclassified(100);unclassified(100);unclassified(100);
Otu00239	587	Bacteria(100);Bacteroidetes(100);unclassified(100);unclassified(100);unclassified(100);unclassified(100);
Otu00240	583	Bacteria(100);Firmicutes(100);Clostridia(100);Clostridiales(99);unclassified(95);unclassified(95);
Otu00241	580	Bacteria(100);unclassified(100);unclassified(100);unclassified(100);unclassified(100);unclassified(100);
Otu00242	563	Bacteria(100);unclassified(100);unclassified(100);unclassified(100);unclassified(100);unclassified(100);
Otu00243	558	Bacteria(100);Bacteroidetes(100);Bacteroidia(100);Bacteroidales(100);Porphyromonadaceae(100);Parabacteroides(100);
Otu00244	552	Bacteria(100);Firmicutes(100);Clostridia(100);Clostridiales(100);Ruminococcaceae(100);unclassified(100);
Otu00245	548	Bacteria(100);unclassified(69);unclassified(69);unclassified(69);unclassified(69);unclassified(69);
Otu00246	548	Bacteria(100);Firmicutes(100);Clostridia(100);Clostridiales(100);Lachnospiraceae(100);unclassified(100);
Otu00247	541	Bacteria(100);unclassified(94);unclassified(94);unclassified(94);unclassified(94);unclassified(94);
Otu00248	540	Bacteria(100);unclassified(93);unclassified(93);unclassified(93);unclassified(93);unclassified(93);
Otu00249	527	Bacteria(100);Firmicutes(100);Clostridia(100);Clostridiales(100);unclassified(100);unclassified(100);
Otu00250	515	Bacteria(100);Firmicutes(100);Clostridia(100);Clostridiales(100);Ruminococcaceae(100);unclassified(100);
Otu00251	508	Bacteria(100);unclassified(100);unclassified(100);unclassified(100);unclassified(100);unclassified(100);
Otu00252	503	Bacteria(100);Firmicutes(96);unclassified(94);unclassified(94);unclassified(94);unclassified(94);
Otu00253	492	Bacteria(100);unclassified(100);unclassified(100);unclassified(100);unclassified(100);unclassified(100);
Otu00254	488	Bacteria(100);unclassified(100);unclassified(100);unclassified(100);unclassified(100);unclassified(100);
Otu00255	454	Bacteria(100);unclassified(99);unclassified(99);unclassified(99);unclassified(99);unclassified(99);
Otu00256	445	Bacteria(100);Firmicutes(100);Clostridia(100);Clostridiales(100);Lachnospiraceae(100);unclassified(100);
Otu00257	439	Bacteria(100);Firmicutes(100);Clostridia(100);Clostridiales(100);unclassified(97);unclassified(97);
Otu00258	438	Bacteria(100);Firmicutes(100);Clostridia(100);Clostridiales(100);Lachnospiraceae(100);unclassified(100);
Otu00259	433	Bacteria(100);unclassified(100);unclassified(100);unclassified(100);unclassified(100);unclassified(100);
Otu00260	428	Bacteria(100);Firmicutes(100);Clostridia(100);Clostridiales(100);Lachnospiraceae(100);unclassified(100);
Otu00261	426	Bacteria(100);unclassified(99);unclassified(99);unclassified(99);unclassified(99);unclassified(99);
Otu00262	426	Bacteria(100);Firmicutes(100);Clostridia(100);Clostridiales(100);Lachnospiraceae(98);unclassified(98);
Otu00263	419	Bacteria(100);Firmicutes(100);Clostridia(100);Clostridiales(100);Lachnospiraceae(100);unclassified(100);
Otu00264	417	Bacteria(100);Firmicutes(100);Clostridia(100);Clostridiales(100);Lachnospiraceae(100);unclassified(100);
Otu00265	412	Bacteria(100);Firmicutes(100);Clostridia(100);Clostridiales(100);Lachnospiraceae(100);unclassified(100);
Otu00266	409	Bacteria(100);unclassified(100);unclassified(100);unclassified(100);unclassified(100);unclassified(100);
Otu00267	403	Bacteria(100);unclassified(100);unclassified(100);unclassified(100);unclassified(100);unclassified(100);
Otu00268	402	Bacteria(100);Firmicutes(99);Clostridia(99);Clostridiales(99);Lachnospiraceae(98);unclassified(98);
Otu00269	398	Bacteria(100);Firmicutes(100);Bacilli(100);Lactobacillales(100);Lactobacillaceae(100);Lactobacillus(100);
Otu00270	396	Bacteria(100);unclassified(100);unclassified(100);unclassified(100);unclassified(100);unclassified(100);
Otu00271	390	Bacteria(100);Firmicutes(100);Clostridia(100);Clostridiales(100);Lachnospiraceae(100);unclassified(100);
Otu00272	388	Bacteria(100);unclassified(100);unclassified(100);unclassified(100);unclassified(100);unclassified(100);
Otu00273	387	Bacteria(100);Firmicutes(96);unclassified(96);unclassified(96);unclassified(96);unclassified(96);
Otu00274	386	Bacteria(100);Firmicutes(100);Clostridia(100);Clostridiales(100);Ruminococcaceae(100);unclassified(100);
Otu00275	385	Bacteria(100);Firmicutes(100);Clostridia(100);Clostridiales(100);unclassified(100);unclassified(100);
Otu00276	384	Bacteria(100);Bacteroidetes(100);Bacteroidia(96);Bacteroidales(96);unclassified(96);unclassified(96);
Otu00277	382	Bacteria(100);Firmicutes(100);Clostridia(97);Clostridiales(97);Ruminococcaceae(93);unclassified(93);
Otu00278	377	Bacteria(100);Firmicutes(100);Clostridia(99);Clostridiales(99);unclassified(97);unclassified(97);
Otu00279	372	Bacteria(100);Firmicutes(100);Clostridia(100);Clostridiales(100);Lachnospiraceae(100);unclassified(100);
Otu00280	372	Bacteria(100);Firmicutes(100);Clostridia(100);Clostridiales(100);Lachnospiraceae(100);Clostridium_XlVa(98);
Otu00281	366	Bacteria(100);unclassified(100);unclassified(100);unclassified(100);unclassified(100);unclassified(100);
Otu00282	363	Bacteria(100);Bacteroidetes(100);Bacteroidia(92);Bacteroidales(92);unclassified(92);unclassified(92);
Otu00283	363	Bacteria(100);Firmicutes(93);unclassified(93);unclassified(93);unclassified(93);unclassified(93);
Otu00284	363	Bacteria(100);unclassified(100);unclassified(100);unclassified(100);unclassified(100);unclassified(100);
Otu00285	354	Bacteria(100);unclassified(100);unclassified(100);unclassified(100);unclassified(100);unclassified(100);
Otu00286	354	Bacteria(100);unclassified(100);unclassified(100);unclassified(100);unclassified(100);unclassified(100);
Otu00287	352	Bacteria(100);Firmicutes(99);Clostridia(98);Clostridiales(98);Ruminococcaceae(94);unclassified(94);
Otu00288	344	Bacteria(100);Firmicutes(100);Clostridia(100);Clostridiales(100);Ruminococcaceae(65);unclassified(65);
Otu00289	343	Bacteria(100);Firmicutes(100);Clostridia(100);Clostridiales(100);Lachnospiraceae(97);unclassified(97);
Otu00290	343	Bacteria(100);Actinobacteria(100);Actinobacteria(100);Coriobacteriales(100);Coriobacteriaceae(100);unclassified(100);
Otu00291	340	Bacteria(100);Firmicutes(100);Erysipelotrichia(100);Erysipelotrichales(100);Erysipelotrichaceae(100);Clostridium_XVIII(100);
Otu00292	336	Bacteria(100);Firmicutes(100);Clostridia(100);Clostridiales(100);Ruminococcaceae(100);unclassified(100);
Otu00293	336	Bacteria(100);Firmicutes(99);Clostridia(98);Clostridiales(97);Lachnospiraceae(90);unclassified(90);
Otu00294	331	Bacteria(100);Firmicutes(99);Clostridia(98);Clostridiales(98);Lachnospiraceae(87);unclassified(87);
Otu00295	326	Bacteria(100);Firmicutes(100);Clostridia(100);Clostridiales(100);Lachnospiraceae(100);unclassified(95);
Otu00296	325	Bacteria(100);Firmicutes(100);Clostridia(100);Clostridiales(100);Lachnospiraceae(100);unclassified(100);
Otu00297	322	Bacteria(100);Firmicutes(100);Clostridia(100);Clostridiales(100);Ruminococcaceae(100);unclassified(100);
Otu00298	319	Bacteria(100);Firmicutes(100);Clostridia(100);Clostridiales(100);Lachnospiraceae(100);Clostridium_XlVb(100);
Otu00299	310	Bacteria(100);unclassified(100);unclassified(100);unclassified(100);unclassified(100);unclassified(100);
Otu00300	309	Bacteria(100);Firmicutes(100);Clostridia(100);Clostridiales(100);unclassified(100);unclassified(100);
Otu00301	300	Bacteria(100);Bacteroidetes(52);unclassified(52);unclassified(52);unclassified(52);unclassified(52);
Otu00302	294	Bacteria(100);Firmicutes(100);Clostridia(100);Clostridiales(99);Lachnospiraceae(99);unclassified(99);
Otu00303	292	Bacteria(100);unclassified(100);unclassified(100);unclassified(100);unclassified(100);unclassified(100);
Otu00304	287	Bacteria(100);Firmicutes(96);Erysipelotrichia(93);Erysipelotrichales(93);Erysipelotrichaceae(93);unclassified(93);
Otu00305	283	Bacteria(100);Firmicutes(100);Clostridia(100);Clostridiales(100);Lachnospiraceae(99);unclassified(99);
Otu00306	279	Bacteria(100);Firmicutes(100);Clostridia(100);Clostridiales(100);Lachnospiraceae(100);unclassified(99);
Otu00307	275	Bacteria(100);Firmicutes(100);Clostridia(100);Clostridiales(100);unclassified(100);unclassified(100);
Otu00308	273	Bacteria(100);unclassified(100);unclassified(100);unclassified(100);unclassified(100);unclassified(100);
Otu00309	273	Bacteria(100);Firmicutes(100);Clostridia(100);Clostridiales(100);Ruminococcaceae(97);unclassified(97);
Otu00310	272	Bacteria(100);Firmicutes(100);Erysipelotrichia(100);Erysipelotrichales(100);Erysipelotrichaceae(100);unclassified(100);
Otu00311	269	Bacteria(100);Firmicutes(100);Clostridia(100);Clostridiales(100);Ruminococcaceae(100);unclassified(100);
Otu00312	267	Bacteria(100);unclassified(78);unclassified(78);unclassified(78);unclassified(78);unclassified(78);
Otu00313	266	Bacteria(100);Firmicutes(100);Clostridia(100);Clostridiales(100);Lachnospiraceae(100);unclassified(100);
Otu00314	265	Bacteria(100);Bacteroidetes(100);unclassified(100);unclassified(100);unclassified(100);unclassified(100);
Otu00315	263	Bacteria(100);unclassified(100);unclassified(100);unclassified(100);unclassified(100);unclassified(100);
Otu00316	254	Bacteria(100);Firmicutes(100);Clostridia(100);Clostridiales(100);Lachnospiraceae(100);unclassified(100);
Otu00317	254	Bacteria(100);Firmicutes(100);Clostridia(100);Clostridiales(100);Lachnospiraceae(100);unclassified(100);
Otu00318	253	Bacteria(100);unclassified(99);unclassified(99);unclassified(99);unclassified(99);unclassified(99);
Otu00319	252	Bacteria(100);unclassified(100);unclassified(100);unclassified(100);unclassified(100);unclassified(100);
Otu00320	250	Bacteria(100);Firmicutes(100);Clostridia(100);Clostridiales(100);Lachnospiraceae(92);unclassified(92);
Otu00321	246	Bacteria(100);Firmicutes(100);Erysipelotrichia(100);Erysipelotrichales(100);Erysipelotrichaceae(100);Allobaculum(100);
Otu00322	246	Bacteria(100);Firmicutes(100);Clostridia(100);Clostridiales(100);Lachnospiraceae(98);unclassified(98);
Otu00323	244	Bacteria(100);unclassified(87);unclassified(87);unclassified(87);unclassified(87);unclassified(87);
Otu00324	244	Bacteria(100);Firmicutes(99);Clostridia(99);Clostridiales(99);unclassified(99);unclassified(99);
Otu00325	239	Bacteria(100);Firmicutes(100);Clostridia(100);Clostridiales(100);Lachnospiraceae(100);unclassified(100);
Otu00326	239	Bacteria(100);Bacteroidetes(100);unclassified(100);unclassified(100);unclassified(100);unclassified(100);
Otu00327	238	Bacteria(100);unclassified(100);unclassified(100);unclassified(100);unclassified(100);unclassified(100);
Otu00328	238	Bacteria(100);Firmicutes(100);Clostridia(100);Clostridiales(100);Ruminococcaceae(100);unclassified(100);
Otu00329	237	Bacteria(100);Firmicutes(100);Clostridia(100);Clostridiales(100);Lachnospiraceae(100);unclassified(100);
Otu00330	237	Bacteria(100);Firmicutes(100);Clostridia(100);Clostridiales(100);Eubacteriaceae(100);Anaerofustis(100);
Otu00331	234	Bacteria(100);Firmicutes(98);Clostridia(98);Clostridiales(98);Lachnospiraceae(94);unclassified(94);
Otu00332	233	Bacteria(100);Firmicutes(100);unclassified(97);unclassified(97);unclassified(97);unclassified(97);
Otu00333	231	Bacteria(100);unclassified(100);unclassified(100);unclassified(100);unclassified(100);unclassified(100);
Otu00334	228	Bacteria(100);Firmicutes(100);Clostridia(100);Clostridiales(100);Lachnospiraceae(100);unclassified(100);
Otu00335	225	Bacteria(100);Firmicutes(90);Clostridia(90);Clostridiales(90);Lachnospiraceae(88);unclassified(88);
Otu00336	224	Bacteria(100);Firmicutes(100);Clostridia(100);Clostridiales(100);Ruminococcaceae(100);unclassified(100);
Otu00337	224	Bacteria(100);unclassified(100);unclassified(100);unclassified(100);unclassified(100);unclassified(100);
Otu00338	222	Bacteria(100);Firmicutes(100);Clostridia(100);Clostridiales(100);unclassified(99);unclassified(99);
Otu00339	222	Bacteria(100);Firmicutes(97);Clostridia(97);Clostridiales(97);Lachnospiraceae(87);unclassified(87);
Otu00340	221	Bacteria(100);unclassified(100);unclassified(100);unclassified(100);unclassified(100);unclassified(100);
Otu00341	219	Bacteria(100);Firmicutes(100);Clostridia(100);Clostridiales(100);Lachnospiraceae(95);unclassified(95);
Otu00342	212	Bacteria(100);unclassified(99);unclassified(99);unclassified(99);unclassified(99);unclassified(99);
Otu00343	212	Bacteria(100);Firmicutes(100);Clostridia(100);Clostridiales(100);Lachnospiraceae(96);unclassified(96);
Otu00344	210	Bacteria(100);unclassified(100);unclassified(100);unclassified(100);unclassified(100);unclassified(100);
Otu00345	209	Bacteria(100);Firmicutes(98);Clostridia(94);Clostridiales(94);Lachnospiraceae(92);unclassified(92);
Otu00346	209	Bacteria(100);unclassified(81);unclassified(81);unclassified(81);unclassified(81);unclassified(81);
Otu00347	207	Bacteria(100);Firmicutes(100);Clostridia(100);Clostridiales(100);Lachnospiraceae(100);unclassified(100);
Otu00348	207	Bacteria(100);unclassified(100);unclassified(100);unclassified(100);unclassified(100);unclassified(100);
Otu00349	204	Bacteria(100);Firmicutes(100);Clostridia(100);Clostridiales(100);unclassified(100);unclassified(100);
Otu00350	204	Bacteria(100);unclassified(100);unclassified(100);unclassified(100);unclassified(100);unclassified(100);
Otu00351	203	Bacteria(100);unclassified(100);unclassified(100);unclassified(100);unclassified(100);unclassified(100);
Otu00352	201	Bacteria(100);Firmicutes(100);Clostridia(100);Clostridiales(100);Ruminococcaceae(100);unclassified(100);
Otu00353	201	Bacteria(100);unclassified(100);unclassified(100);unclassified(100);unclassified(100);unclassified(100);
Otu00354	198	Bacteria(100);Firmicutes(100);Clostridia(100);Clostridiales(100);Ruminococcaceae(100);unclassified(100);
Otu00355	198	Bacteria(100);Bacteroidetes(72);unclassified(72);unclassified(72);unclassified(72);unclassified(72);
Otu00356	197	Bacteria(100);Bacteroidetes(100);Bacteroidia(100);Bacteroidales(100);Rikenellaceae(100);Alistipes(100);
Otu00357	197	Bacteria(100);unclassified(96);unclassified(96);unclassified(96);unclassified(96);unclassified(96);
Otu00358	197	Bacteria(100);unclassified(100);unclassified(100);unclassified(100);unclassified(100);unclassified(100);
Otu00359	197	Bacteria(100);Firmicutes(100);Clostridia(100);Clostridiales(100);Ruminococcaceae(100);unclassified(100);
Otu00360	194	Bacteria(100);unclassified(100);unclassified(100);unclassified(100);unclassified(100);unclassified(100);
Otu00361	194	Bacteria(100);Firmicutes(100);Clostridia(100);Clostridiales(100);Lachnospiraceae(100);unclassified(100);
Otu00362	192	Bacteria(100);unclassified(94);unclassified(94);unclassified(94);unclassified(94);unclassified(94);
Otu00363	192	Bacteria(100);unclassified(100);unclassified(100);unclassified(100);unclassified(100);unclassified(100);
Otu00364	191	Bacteria(100);Firmicutes(100);Clostridia(100);Clostridiales(100);Ruminococcaceae(99);unclassified(99);
Otu00365	190	Bacteria(100);Firmicutes(100);Clostridia(100);Clostridiales(100);unclassified(99);unclassified(99);
Otu00366	189	Bacteria(100);Firmicutes(68);unclassified(68);unclassified(68);unclassified(68);unclassified(68);
Otu00367	185	Bacteria(100);Firmicutes(97);Clostridia(91);Clostridiales(91);Lachnospiraceae(82);unclassified(82);
Otu00368	182	Bacteria(100);Firmicutes(100);Clostridia(100);Clostridiales(100);Lachnospiraceae(100);unclassified(100);
Otu00369	181	Bacteria(100);Bacteroidetes(100);Bacteroidia(100);Bacteroidales(100);Porphyromonadaceae(100);Parabacteroides(100);
Otu00370	180	Bacteria(100);Firmicutes(100);Clostridia(100);Clostridiales(100);Lachnospiraceae(100);unclassified(100);
Otu00371	180	Bacteria(100);Actinobacteria(100);Actinobacteria(100);Coriobacteriales(100);Coriobacteriaceae(100);unclassified(86);
Otu00372	180	Bacteria(100);Actinobacteria(100);Actinobacteria(100);Coriobacteriales(100);Coriobacteriaceae(100);unclassified(100);
Otu00373	173	Bacteria(100);unclassified(100);unclassified(100);unclassified(100);unclassified(100);unclassified(100);
Otu00374	171	Bacteria(100);Firmicutes(100);Bacilli(100);Lactobacillales(100);Streptococcaceae(100);Streptococcus(100);
Otu00375	170	Bacteria(100);unclassified(100);unclassified(100);unclassified(100);unclassified(100);unclassified(100);
Otu00376	167	Bacteria(100);Firmicutes(100);Clostridia(100);Clostridiales(100);Lachnospiraceae(100);unclassified(100);
Otu00377	164	Bacteria(100);Firmicutes(100);Clostridia(100);Clostridiales(100);Ruminococcaceae(97);unclassified(97);
Otu00378	159	Bacteria(100);Firmicutes(100);Clostridia(100);Clostridiales(100);Lachnospiraceae(100);unclassified(100);
Otu00379	157	Bacteria(100);Firmicutes(100);Clostridia(100);Clostridiales(100);unclassified(97);unclassified(97);
Otu00380	156	Bacteria(100);Firmicutes(100);Clostridia(100);Clostridiales(100);Lachnospiraceae(100);unclassified(100);
Otu00381	155	Bacteria(100);Bacteroidetes(99);unclassified(99);unclassified(99);unclassified(99);unclassified(99);
Otu00382	154	Bacteria(100);unclassified(100);unclassified(100);unclassified(100);unclassified(100);unclassified(100);
Otu00383	153	Bacteria(100);Firmicutes(100);Clostridia(100);Clostridiales(100);Lachnospiraceae(100);unclassified(100);
Otu00384	152	Bacteria(100);Firmicutes(100);Clostridia(100);Clostridiales(100);Lachnospiraceae(100);unclassified(100);
Otu00385	151	Bacteria(100);Firmicutes(95);Clostridia(95);Clostridiales(95);Ruminococcaceae(95);unclassified(95);
Otu00386	151	Bacteria(100);Firmicutes(99);Clostridia(99);Clostridiales(99);unclassified(99);unclassified(99);
Otu00387	146	Bacteria(100);Firmicutes(100);Clostridia(100);Clostridiales(100);Ruminococcaceae(94);unclassified(94);
Otu00388	142	Bacteria(100);Firmicutes(100);Clostridia(100);Clostridiales(100);Lachnospiraceae(100);unclassified(100);
Otu00389	139	Bacteria(100);Verrucomicrobia(100);Verrucomicrobiae(100);Verrucomicrobiales(100);Verrucomicrobiaceae(100);Akkermansia(100);
Otu00390	139	Bacteria(100);unclassified(100);unclassified(100);unclassified(100);unclassified(100);unclassified(100);
Otu00391	136	Bacteria(100);Firmicutes(100);Clostridia(100);Clostridiales(100);Lachnospiraceae(100);unclassified(97);
Otu00392	136	Bacteria(100);unclassified(100);unclassified(100);unclassified(100);unclassified(100);unclassified(100);
Otu00393	136	Bacteria(100);unclassified(100);unclassified(100);unclassified(100);unclassified(100);unclassified(100);
Otu00394	133	Bacteria(100);unclassified(100);unclassified(100);unclassified(100);unclassified(100);unclassified(100);
Otu00395	133	Bacteria(100);unclassified(100);unclassified(100);unclassified(100);unclassified(100);unclassified(100);
Otu00396	132	Bacteria(100);unclassified(82);unclassified(82);unclassified(82);unclassified(82);unclassified(82);
Otu00397	131	Bacteria(100);unclassified(100);unclassified(100);unclassified(100);unclassified(100);unclassified(100);
Otu00398	130	Bacteria(100);Firmicutes(61);Clostridia(61);Clostridiales(58);unclassified(58);unclassified(58);
Otu00399	129	Bacteria(100);Firmicutes(100);Clostridia(100);Clostridiales(100);Lachnospiraceae(100);unclassified(100);
Otu00400	128	Bacteria(100);Firmicutes(100);Clostridia(100);Clostridiales(100);unclassified(100);unclassified(100);
Otu00401	127	Bacteria(100);unclassified(100);unclassified(100);unclassified(100);unclassified(100);unclassified(100);
Otu00402	125	Bacteria(100);unclassified(98);unclassified(98);unclassified(98);unclassified(98);unclassified(98);
Otu00403	122	Bacteria(100);Firmicutes(100);Clostridia(100);Clostridiales(100);Ruminococcaceae(100);unclassified(100);
Otu00404	120	Bacteria(100);Firmicutes(100);Clostridia(100);Clostridiales(100);Ruminococcaceae(100);unclassified(90);
Otu00405	119	Bacteria(100);Proteobacteria(100);Betaproteobacteria(59);unclassified(59);unclassified(59);unclassified(59);
Otu00406	119	Bacteria(100);unclassified(100);unclassified(100);unclassified(100);unclassified(100);unclassified(100);
Otu00407	117	Bacteria(100);unclassified(100);unclassified(100);unclassified(100);unclassified(100);unclassified(100);
Otu00408	115	Bacteria(100);Firmicutes(100);Clostridia(100);Clostridiales(100);Lachnospiraceae(100);unclassified(100);
Otu00409	114	Bacteria(100);unclassified(99);unclassified(99);unclassified(99);unclassified(99);unclassified(99);
Otu00410	114	Bacteria(100);Bacteroidetes(100);Bacteroidia(86);Bacteroidales(86);unclassified(86);unclassified(86);
Otu00411	113	Bacteria(100);Firmicutes(100);Clostridia(100);Clostridiales(100);Lachnospiraceae(100);unclassified(100);
Otu00412	112	Bacteria(100);unclassified(100);unclassified(100);unclassified(100);unclassified(100);unclassified(100);
Otu00413	111	Bacteria(100);unclassified(100);unclassified(100);unclassified(100);unclassified(100);unclassified(100);
Otu00414	111	Bacteria(100);unclassified(82);unclassified(82);unclassified(82);unclassified(82);unclassified(82);
Otu00415	109	Bacteria(100);Firmicutes(100);Clostridia(100);Clostridiales(100);Lachnospiraceae(100);unclassified(100);
Otu00416	108	Bacteria(100);Firmicutes(89);Clostridia(87);Clostridiales(85);unclassified(85);unclassified(85);
Otu00417	108	Bacteria(100);unclassified(100);unclassified(100);unclassified(100);unclassified(100);unclassified(100);
Otu00418	106	Bacteria(100);unclassified(100);unclassified(100);unclassified(100);unclassified(100);unclassified(100);
Otu00419	105	Bacteria(100);Firmicutes(94);Clostridia(92);Clostridiales(92);Lachnospiraceae(89);unclassified(89);
Otu00420	104	Bacteria(100);unclassified(100);unclassified(100);unclassified(100);unclassified(100);unclassified(100);
Otu00421	104	Bacteria(100);Bacteroidetes(100);unclassified(84);unclassified(84);unclassified(84);unclassified(84);
Otu00422	104	Bacteria(100);Firmicutes(97);Clostridia(91);Clostridiales(91);Lachnospiraceae(84);unclassified(84);
Otu00423	104	Bacteria(100);Bacteroidetes(77);unclassified(73);unclassified(73);unclassified(73);unclassified(73);
Otu00424	102	Bacteria(100);Firmicutes(94);Clostridia(79);Clostridiales(79);Lachnospiraceae(79);unclassified(79);
Otu00425	101	Bacteria(100);Firmicutes(94);Clostridia(70);Clostridiales(70);unclassified(64);unclassified(64);
Otu00426	99	Bacteria(100);unclassified(100);unclassified(100);unclassified(100);unclassified(100);unclassified(100);
Otu00427	99	Bacteria(100);Firmicutes(100);Clostridia(100);Clostridiales(100);Lachnospiraceae(100);unclassified(100);
Otu00428	98	Bacteria(100);Firmicutes(100);Clostridia(100);Clostridiales(100);Ruminococcaceae(100);unclassified(100);
Otu00429	98	Bacteria(100);Firmicutes(100);Clostridia(100);Clostridiales(100);unclassified(99);unclassified(99);
Otu00430	97	Bacteria(100);Firmicutes(100);Clostridia(100);Clostridiales(100);Ruminococcaceae(100);unclassified(98);
Otu00431	97	Bacteria(100);Firmicutes(100);Clostridia(100);Clostridiales(100);Ruminococcaceae(100);unclassified(100);
Otu00432	96	Bacteria(100);Firmicutes(100);Clostridia(100);Clostridiales(100);Lachnospiraceae(100);unclassified(100);
Otu00433	95	Bacteria(100);Firmicutes(100);Clostridia(100);Clostridiales(100);unclassified(99);unclassified(99);
Otu00434	95	Bacteria(100);unclassified(100);unclassified(100);unclassified(100);unclassified(100);unclassified(100);
Otu00435	94	Bacteria(100);Firmicutes(99);Clostridia(99);Clostridiales(99);Lachnospiraceae(99);unclassified(99);
Otu00436	94	Bacteria(100);Firmicutes(100);Clostridia(100);Clostridiales(100);Ruminococcaceae(100);Butyricicoccus(90);
Otu00437	94	Bacteria(100);Firmicutes(100);unclassified(100);unclassified(100);unclassified(100);unclassified(100);
Otu00438	94	Bacteria(100);Firmicutes(100);Clostridia(100);Clostridiales(100);Lachnospiraceae(100);unclassified(100);
Otu00439	91	Bacteria(100);unclassified(100);unclassified(100);unclassified(100);unclassified(100);unclassified(100);
Otu00440	91	Bacteria(100);Bacteroidetes(96);unclassified(96);unclassified(96);unclassified(96);unclassified(96);
Otu00441	90	Bacteria(100);unclassified(100);unclassified(100);unclassified(100);unclassified(100);unclassified(100);
Otu00442	90	Bacteria(100);unclassified(100);unclassified(100);unclassified(100);unclassified(100);unclassified(100);
Otu00443	89	Bacteria(100);unclassified(100);unclassified(100);unclassified(100);unclassified(100);unclassified(100);
Otu00444	89	Bacteria(100);Firmicutes(100);Clostridia(100);Clostridiales(100);Ruminococcaceae(99);unclassified(99);
Otu00445	87	Bacteria(100);Firmicutes(100);Bacilli(96);Lactobacillales(96);Lactobacillaceae(86);Lactobacillus(83);
Otu00446	87	Bacteria(100);Firmicutes(100);Clostridia(100);Clostridiales(100);Lachnospiraceae(100);unclassified(100);
Otu00447	87	Bacteria(100);Actinobacteria(100);Actinobacteria(100);Coriobacteriales(100);Coriobacteriaceae(100);unclassified(100);
Otu00448	87	Bacteria(100);unclassified(100);unclassified(100);unclassified(100);unclassified(100);unclassified(100);
Otu00449	86	Bacteria(100);unclassified(100);unclassified(100);unclassified(100);unclassified(100);unclassified(100);
Otu00450	85	Bacteria(100);unclassified(100);unclassified(100);unclassified(100);unclassified(100);unclassified(100);
Otu00451	85	Bacteria(100);Firmicutes(88);Clostridia(88);Clostridiales(88);Lachnospiraceae(88);unclassified(88);
Otu00452	85	Bacteria(100);Firmicutes(100);Clostridia(100);Clostridiales(100);Lachnospiraceae(100);unclassified(100);
Otu00453	83	Bacteria(100);Firmicutes(69);unclassified(100);unclassified(100);unclassified(100);unclassified(100);
Otu00454	82	Bacteria(100);unclassified(100);unclassified(100);unclassified(100);unclassified(100);unclassified(100);
Otu00455	82	Bacteria(100);Firmicutes(93);Clostridia(93);Clostridiales(93);Lachnospiraceae(85);unclassified(85);
Otu00456	82	Bacteria(100);Firmicutes(100);Clostridia(100);Clostridiales(100);Ruminococcaceae(96);unclassified(96);
Otu00457	81	Bacteria(100);unclassified(100);unclassified(100);unclassified(100);unclassified(100);unclassified(100);
Otu00458	81	Bacteria(100);Firmicutes(100);Clostridia(100);Clostridiales(100);Ruminococcaceae(93);unclassified(93);
Otu00459	81	Bacteria(100);Bacteroidetes(88);Bacteroidia(83);Bacteroidales(83);Rikenellaceae(82);unclassified(100);
Otu00460	81	Bacteria(100);unclassified(100);unclassified(100);unclassified(100);unclassified(100);unclassified(100);
Otu00461	79	Bacteria(100);Firmicutes(95);Clostridia(87);Clostridiales(87);Lachnospiraceae(63);unclassified(63);
Otu00462	78	Bacteria(100);unclassified(100);unclassified(100);unclassified(100);unclassified(100);unclassified(100);
Otu00463	78	Bacteria(100);Bacteroidetes(100);unclassified(63);unclassified(63);unclassified(63);unclassified(63);
Otu00464	78	Bacteria(100);Firmicutes(100);Bacilli(100);Bacillales(100);Staphylococcaceae(97);Staphylococcus(88);
Otu00465	78	Bacteria(100);Firmicutes(100);Clostridia(99);Clostridiales(99);Lachnospiraceae(95);unclassified(95);
Otu00466	77	Bacteria(100);Firmicutes(100);Clostridia(100);Clostridiales(100);Ruminococcaceae(100);unclassified(100);
Otu00467	77	Bacteria(100);Firmicutes(100);Clostridia(100);Clostridiales(100);Lachnospiraceae(100);unclassified(100);
Otu00468	77	Bacteria(100);Firmicutes(100);Clostridia(100);Clostridiales(100);Lachnospiraceae(100);unclassified(100);
Otu00469	77	Bacteria(100);unclassified(98);unclassified(98);unclassified(98);unclassified(98);unclassified(98);
Otu00470	76	Bacteria(100);Firmicutes(100);Clostridia(100);unclassified(95);unclassified(95);unclassified(95);
Otu00471	76	Bacteria(100);Firmicutes(100);Clostridia(99);Clostridiales(99);Lachnospiraceae(99);unclassified(99);
Otu00472	76	Bacteria(100);unclassified(100);unclassified(100);unclassified(100);unclassified(100);unclassified(100);
Otu00473	76	Bacteria(100);Firmicutes(100);Clostridia(100);Clostridiales(100);Ruminococcaceae(99);unclassified(99);
Otu00474	76	Bacteria(100);Firmicutes(100);Clostridia(100);Clostridiales(100);Ruminococcaceae(99);unclassified(99);
Otu00475	74	Bacteria(100);Firmicutes(100);Clostridia(100);Clostridiales(100);Lachnospiraceae(100);unclassified(100);
Otu00476	72	Bacteria(100);Actinobacteria(100);Actinobacteria(100);Coriobacteriales(100);Coriobacteriaceae(100);unclassified(100);
Otu00477	72	Bacteria(100);unclassified(100);unclassified(100);unclassified(100);unclassified(100);unclassified(100);
Otu00478	72	Bacteria(100);unclassified(100);unclassified(100);unclassified(100);unclassified(100);unclassified(100);
Otu00479	68	Bacteria(100);Firmicutes(100);Clostridia(100);Clostridiales(100);Lachnospiraceae(100);unclassified(100);
Otu00480	68	Bacteria(100);Bacteroidetes(100);unclassified(90);unclassified(90);unclassified(90);unclassified(90);
Otu00481	68	Bacteria(100);unclassified(100);unclassified(100);unclassified(100);unclassified(100);unclassified(100);
Otu00482	68	Bacteria(100);Firmicutes(90);Clostridia(89);unclassified(100);unclassified(100);unclassified(100);
Otu00483	67	Bacteria(100);Bacteroidetes(100);Bacteroidia(99);Bacteroidales(99);unclassified(99);unclassified(99);
Otu00484	67	Bacteria(100);Firmicutes(100);Clostridia(100);Clostridiales(100);Lachnospiraceae(99);unclassified(99);
Otu00485	67	Bacteria(100);unclassified(100);unclassified(100);unclassified(100);unclassified(100);unclassified(100);
Otu00486	66	Bacteria(100);unclassified(100);unclassified(100);unclassified(100);unclassified(100);unclassified(100);
Otu00487	65	Bacteria(100);Firmicutes(100);Clostridia(100);Clostridiales(100);Ruminococcaceae(87);unclassified(87);
Otu00488	64	Bacteria(100);Firmicutes(100);Clostridia(100);Clostridiales(100);Lachnospiraceae(100);unclassified(100);
Otu00489	64	Bacteria(100);Firmicutes(100);Clostridia(100);Clostridiales(100);Lachnospiraceae(99);unclassified(99);
Otu00490	63	Bacteria(100);unclassified(100);unclassified(100);unclassified(100);unclassified(100);unclassified(100);
Otu00491	63	Bacteria(100);Bacteroidetes(100);unclassified(74);unclassified(74);unclassified(74);unclassified(74);
Otu00492	62	Bacteria(100);unclassified(100);unclassified(100);unclassified(100);unclassified(100);unclassified(100);
Otu00493	62	Bacteria(100);unclassified(100);unclassified(100);unclassified(100);unclassified(100);unclassified(100);
Otu00494	62	Bacteria(100);unclassified(100);unclassified(100);unclassified(100);unclassified(100);unclassified(100);
Otu00495	61	Bacteria(100);Firmicutes(100);Clostridia(100);Clostridiales(100);Ruminococcaceae(100);Pseudoflavonifractor(96);
Otu00496	61	Bacteria(100);Bacteroidetes(96);unclassified(96);unclassified(96);unclassified(96);unclassified(96);
Otu00497	59	Bacteria(100);Firmicutes(100);Clostridia(100);Clostridiales(100);Ruminococcaceae(99);unclassified(99);
Otu00498	59	Bacteria(100);Firmicutes(100);Clostridia(100);Clostridiales(100);Ruminococcaceae(89);unclassified(89);
Otu00499	58	Bacteria(100);Firmicutes(100);Clostridia(100);Clostridiales(100);Lachnospiraceae(100);Blautia(94);
Otu00500	58	Bacteria(100);unclassified(100);unclassified(100);unclassified(100);unclassified(100);unclassified(100);
Otu00501	57	Bacteria(100);unclassified(100);unclassified(100);unclassified(100);unclassified(100);unclassified(100);
Otu00502	57	Bacteria(100);Firmicutes(93);Clostridia(85);Clostridiales(85);Lachnospiraceae(74);unclassified(74);
Otu00503	57	Bacteria(100);Firmicutes(100);Clostridia(100);Clostridiales(100);unclassified(100);unclassified(100);
Otu00504	56	Bacteria(100);Firmicutes(100);Clostridia(100);Clostridiales(100);Ruminococcaceae(100);Butyricicoccus(100);
Otu00505	55	Bacteria(100);Firmicutes(93);Clostridia(91);Clostridiales(91);Lachnospiraceae(82);unclassified(82);
Otu00506	54	Bacteria(100);Firmicutes(100);Clostridia(100);Clostridiales(100);Lachnospiraceae(100);unclassified(100);
Otu00507	53	Bacteria(100);unclassified(100);unclassified(100);unclassified(100);unclassified(100);unclassified(100);
Otu00508	52	Bacteria(100);unclassified(100);unclassified(100);unclassified(100);unclassified(100);unclassified(100);
Otu00509	52	Bacteria(100);Actinobacteria(95);Actinobacteria(95);Coriobacteriales(95);Coriobacteriaceae(95);unclassified(95);
Otu00510	52	Bacteria(100);unclassified(100);unclassified(100);unclassified(100);unclassified(100);unclassified(100);
Otu00511	51	Bacteria(100);unclassified(100);unclassified(100);unclassified(100);unclassified(100);unclassified(100);
Otu00512	51	Bacteria(100);Firmicutes(83);Clostridia(83);Clostridiales(83);unclassified(100);unclassified(100);
Otu00513	51	Bacteria(100);unclassified(100);unclassified(100);unclassified(100);unclassified(100);unclassified(100);
Otu00514	50	Bacteria(100);Actinobacteria(96);Actinobacteria(96);Coriobacteriales(90);Coriobacteriaceae(90);unclassified(90);
Otu00515	49	Bacteria(100);Firmicutes(100);Clostridia(100);Clostridiales(100);Ruminococcaceae(100);unclassified(100);
Otu00516	49	Bacteria(100);unclassified(100);unclassified(100);unclassified(100);unclassified(100);unclassified(100);
Otu00517	49	Bacteria(100);Firmicutes(98);unclassified(98);unclassified(98);unclassified(98);unclassified(98);
Otu00518	49	Bacteria(100);Firmicutes(90);Clostridia(90);Clostridiales(90);unclassified(90);unclassified(90);
Otu00519	48	Bacteria(100);unclassified(100);unclassified(100);unclassified(100);unclassified(100);unclassified(100);
Otu00520	48	Bacteria(100);Firmicutes(100);Clostridia(100);Clostridiales(100);unclassified(69);unclassified(69);
Otu00521	48	Bacteria(100);Firmicutes(100);Clostridia(98);Clostridiales(98);Ruminococcaceae(90);unclassified(90);
Otu00522	48	Bacteria(100);Firmicutes(100);Clostridia(100);Clostridiales(100);Ruminococcaceae(100);unclassified(100);
Otu00523	47	Bacteria(100);Firmicutes(100);Clostridia(100);Clostridiales(100);Lachnospiraceae(100);unclassified(100);
Otu00524	46	Bacteria(100);unclassified(100);unclassified(100);unclassified(100);unclassified(100);unclassified(100);
Otu00525	46	Bacteria(100);unclassified(100);unclassified(100);unclassified(100);unclassified(100);unclassified(100);
Otu00526	46	Bacteria(100);Firmicutes(100);Clostridia(100);Clostridiales(100);Lachnospiraceae(100);unclassified(72);
Otu00527	45	Bacteria(100);unclassified(96);unclassified(96);unclassified(96);unclassified(96);unclassified(96);
Otu00528	45	Bacteria(100);unclassified(100);unclassified(100);unclassified(100);unclassified(100);unclassified(100);
Otu00529	45	Bacteria(100);unclassified(100);unclassified(100);unclassified(100);unclassified(100);unclassified(100);
Otu00530	44	Bacteria(100);Firmicutes(100);Clostridia(100);Clostridiales(100);Lachnospiraceae(100);unclassified(100);
Otu00531	44	Bacteria(100);unclassified(100);unclassified(100);unclassified(100);unclassified(100);unclassified(100);
Otu00532	44	Bacteria(100);unclassified(100);unclassified(100);unclassified(100);unclassified(100);unclassified(100);
Otu00533	43	Bacteria(100);unclassified(100);unclassified(100);unclassified(100);unclassified(100);unclassified(100);
Otu00534	43	Bacteria(100);Firmicutes(100);Clostridia(100);Clostridiales(100);Lachnospiraceae(100);unclassified(100);
Otu00535	43	Bacteria(100);Bacteroidetes(89);unclassified(89);unclassified(89);unclassified(89);unclassified(89);
Otu00536	42	Bacteria(100);Bacteroidetes(100);Bacteroidia(98);Bacteroidales(98);unclassified(55);unclassified(55);
Otu00537	41	Bacteria(100);Actinobacteria(98);Actinobacteria(98);Coriobacteriales(98);Coriobacteriaceae(98);unclassified(98);
Otu00538	41	Bacteria(100);unclassified(96);unclassified(96);unclassified(96);unclassified(96);unclassified(96);
Otu00539	41	Bacteria(100);Firmicutes(100);Clostridia(100);Clostridiales(100);Lachnospiraceae(91);unclassified(91);
Otu00540	40	Bacteria(100);Bacteroidetes(100);Bacteroidia(93);Bacteroidales(93);unclassified(93);unclassified(93);
Otu00541	40	Bacteria(100);Firmicutes(100);Clostridia(100);Clostridiales(100);Ruminococcaceae(98);unclassified(98);
Otu00542	40	Bacteria(100);Bacteroidetes(98);unclassified(100);unclassified(100);unclassified(100);unclassified(100);
Otu00543	40	Bacteria(100);Bacteroidetes(95);Bacteroidia(65);Bacteroidales(65);unclassified(65);unclassified(65);
Otu00544	40	Bacteria(100);unclassified(100);unclassified(100);unclassified(100);unclassified(100);unclassified(100);
Otu00545	38	Bacteria(100);unclassified(100);unclassified(100);unclassified(100);unclassified(100);unclassified(100);
Otu00546	38	Bacteria(100);unclassified(53);unclassified(53);unclassified(53);unclassified(53);unclassified(53);
Otu00547	38	Bacteria(100);Firmicutes(100);Clostridia(100);Clostridiales(100);Lachnospiraceae(98);unclassified(98);
Otu00548	37	Bacteria(100);Firmicutes(100);Clostridia(100);Clostridiales(100);unclassified(100);unclassified(100);
Otu00549	36	Bacteria(100);unclassified(81);unclassified(81);unclassified(81);unclassified(81);unclassified(81);
Otu00550	36	Bacteria(100);Firmicutes(100);Clostridia(100);Clostridiales(100);unclassified(100);unclassified(100);
Otu00551	36	Bacteria(100);Bacteroidetes(95);unclassified(95);unclassified(95);unclassified(95);unclassified(95);
Otu00552	36	Bacteria(100);Bacteroidetes(100);Bacteroidia(100);Bacteroidales(100);Bacteroidaceae(100);Bacteroides(100);
Otu00553	36	Bacteria(100);unclassified(100);unclassified(100);unclassified(100);unclassified(100);unclassified(100);
Otu00554	35	Bacteria(100);Firmicutes(100);Clostridia(100);Clostridiales(100);unclassified(66);unclassified(66);
Otu00555	35	Bacteria(100);unclassified(100);unclassified(100);unclassified(100);unclassified(100);unclassified(100);
Otu00556	35	Bacteria(100);Firmicutes(100);Clostridia(100);Clostridiales(100);unclassified(61);unclassified(61);
Otu00557	35	Bacteria(100);Firmicutes(100);Clostridia(100);Clostridiales(100);Lachnospiraceae(100);unclassified(100);
Otu00558	35	Bacteria(100);Firmicutes(100);Clostridia(100);Clostridiales(100);Lachnospiraceae(100);unclassified(89);
Otu00559	35	Bacteria(100);unclassified(80);unclassified(80);unclassified(80);unclassified(80);unclassified(80);
Otu00560	35	Bacteria(100);unclassified(86);unclassified(86);unclassified(86);unclassified(86);unclassified(86);
Otu00561	35	Bacteria(100);Firmicutes(100);Clostridia(100);Clostridiales(100);Lachnospiraceae(100);Roseburia(100);
Otu00562	34	Bacteria(100);Firmicutes(100);Clostridia(100);Clostridiales(100);Lachnospiraceae(100);unclassified(100);
Otu00563	34	Bacteria(100);Candidatus_Saccharibacteria(100);unclassified(100);unclassified(100);unclassified(100);unclassified(100);
Otu00564	34	Bacteria(100);Firmicutes(100);Clostridia(100);Clostridiales(100);Ruminococcaceae(100);unclassified(100);
Otu00565	34	Bacteria(100);Firmicutes(100);Clostridia(100);Clostridiales(100);Lachnospiraceae(100);unclassified(100);
Otu00566	32	Bacteria(100);Firmicutes(100);Clostridia(100);Clostridiales(100);Lachnospiraceae(100);unclassified(100);
Otu00567	32	Bacteria(100);unclassified(100);unclassified(100);unclassified(100);unclassified(100);unclassified(100);
Otu00568	32	Bacteria(100);unclassified(100);unclassified(100);unclassified(100);unclassified(100);unclassified(100);
Otu00569	32	Bacteria(100);unclassified(100);unclassified(100);unclassified(100);unclassified(100);unclassified(100);
Otu00570	31	Bacteria(100);Firmicutes(100);Clostridia(100);Clostridiales(100);Lachnospiraceae(100);unclassified(100);
Otu00571	31	Bacteria(100);Bacteroidetes(97);unclassified(94);unclassified(94);unclassified(94);unclassified(94);
Otu00572	31	Bacteria(100);Bacteroidetes(100);Bacteroidia(68);Bacteroidales(68);unclassified(68);unclassified(68);
Otu00573	30	Bacteria(100);unclassified(100);unclassified(100);unclassified(100);unclassified(100);unclassified(100);
Otu00574	30	Bacteria(100);unclassified(100);unclassified(100);unclassified(100);unclassified(100);unclassified(100);
Otu00575	30	Bacteria(100);Firmicutes(100);Clostridia(100);Clostridiales(100);Lachnospiraceae(97);unclassified(97);
Otu00576	30	Bacteria(100);unclassified(100);unclassified(100);unclassified(100);unclassified(100);unclassified(100);
Otu00577	30	Bacteria(100);unclassified(100);unclassified(100);unclassified(100);unclassified(100);unclassified(100);
Otu00578	30	Bacteria(100);Firmicutes(100);Clostridia(100);Clostridiales(100);unclassified(100);unclassified(100);
Otu00579	30	Bacteria(100);Firmicutes(100);Clostridia(100);Clostridiales(100);Lachnospiraceae(100);unclassified(100);
Otu00580	30	Bacteria(100);Bacteroidetes(100);unclassified(100);unclassified(100);unclassified(100);unclassified(100);
Otu00581	29	Bacteria(100);Firmicutes(100);Clostridia(100);Clostridiales(100);unclassified(100);unclassified(100);
Otu00582	29	Bacteria(100);Firmicutes(100);Clostridia(100);Clostridiales(100);Lachnospiraceae(100);unclassified(100);
Otu00583	29	Bacteria(100);Firmicutes(100);Clostridia(100);Clostridiales(100);unclassified(100);unclassified(100);
Otu00584	29	Bacteria(100);unclassified(100);unclassified(100);unclassified(100);unclassified(100);unclassified(100);
Otu00585	29	Bacteria(100);Firmicutes(100);Clostridia(100);Clostridiales(100);Ruminococcaceae(100);Clostridium_IV(100);
Otu00586	28	Bacteria(100);Firmicutes(97);Clostridia(97);Clostridiales(97);Lachnospiraceae(97);unclassified(97);
Otu00587	28	Bacteria(100);unclassified(100);unclassified(100);unclassified(100);unclassified(100);unclassified(100);
Otu00588	28	Bacteria(100);unclassified(100);unclassified(100);unclassified(100);unclassified(100);unclassified(100);
Otu00589	28	Bacteria(100);unclassified(100);unclassified(100);unclassified(100);unclassified(100);unclassified(100);
Otu00590	28	Bacteria(100);unclassified(100);unclassified(100);unclassified(100);unclassified(100);unclassified(100);
Otu00591	28	Bacteria(100);Bacteroidetes(72);unclassified(72);unclassified(72);unclassified(72);unclassified(72);
Otu00592	28	Bacteria(100);Firmicutes(100);Clostridia(100);Clostridiales(100);Lachnospiraceae(100);unclassified(100);
Otu00593	27	Bacteria(100);unclassified(100);unclassified(100);unclassified(100);unclassified(100);unclassified(100);
Otu00594	27	Bacteria(100);Firmicutes(100);Clostridia(100);Clostridiales(100);Lachnospiraceae(97);unclassified(97);
Otu00595	27	Bacteria(100);unclassified(100);unclassified(100);unclassified(100);unclassified(100);unclassified(100);
Otu00596	27	Bacteria(100);unclassified(100);unclassified(100);unclassified(100);unclassified(100);unclassified(100);
Otu00597	27	Bacteria(100);unclassified(100);unclassified(100);unclassified(100);unclassified(100);unclassified(100);
Otu00598	27	Bacteria(100);unclassified(71);unclassified(71);unclassified(71);unclassified(71);unclassified(71);
Otu00599	27	Bacteria(100);Firmicutes(100);Erysipelotrichia(100);Erysipelotrichales(100);Erysipelotrichaceae(100);unclassified(100);
Otu00600	27	Bacteria(100);Firmicutes(100);Clostridia(100);Clostridiales(100);Lachnospiraceae(100);unclassified(100);
Otu00601	27	Bacteria(100);Firmicutes(97);Clostridia(97);Clostridiales(97);unclassified(86);unclassified(86);
Otu00602	27	Bacteria(100);unclassified(100);unclassified(100);unclassified(100);unclassified(100);unclassified(100);
Otu00603	27	Bacteria(100);unclassified(100);unclassified(100);unclassified(100);unclassified(100);unclassified(100);
Otu00604	26	Bacteria(100);unclassified(100);unclassified(100);unclassified(100);unclassified(100);unclassified(100);
Otu00605	26	Bacteria(100);Firmicutes(100);Clostridia(100);Clostridiales(100);Lachnospiraceae(100);unclassified(100);
Otu00606	26	Bacteria(100);unclassified(100);unclassified(100);unclassified(100);unclassified(100);unclassified(100);
Otu00607	26	Bacteria(100);Firmicutes(100);Bacilli(97);Lactobacillales(54);unclassified(100);unclassified(100);
Otu00608	26	Bacteria(100);Firmicutes(100);Clostridia(100);Clostridiales(100);Ruminococcaceae(100);unclassified(100);
Otu00609	25	Bacteria(100);Firmicutes(100);Clostridia(100);Clostridiales(100);Ruminococcaceae(100);unclassified(100);
Otu00610	25	Bacteria(100);Firmicutes(100);Clostridia(100);Clostridiales(100);Lachnospiraceae(100);unclassified(100);
Otu00611	25	Bacteria(100);Firmicutes(100);Clostridia(100);Clostridiales(100);Lachnospiraceae(100);unclassified(100);
Otu00612	25	Bacteria(100);unclassified(100);unclassified(100);unclassified(100);unclassified(100);unclassified(100);
Otu00613	25	Bacteria(100);Firmicutes(100);Clostridia(100);Clostridiales(100);Lachnospiraceae(100);unclassified(100);
Otu00614	25	Bacteria(100);Firmicutes(76);Clostridia(68);Clostridiales(68);unclassified(52);unclassified(52);
Otu00615	25	Bacteria(100);unclassified(96);unclassified(96);unclassified(96);unclassified(96);unclassified(96);
Otu00616	25	Bacteria(100);Actinobacteria(100);Actinobacteria(100);Bifidobacteriales(100);Bifidobacteriaceae(100);Bifidobacterium(100);
Otu00617	24	Bacteria(100);Firmicutes(96);unclassified(100);unclassified(100);unclassified(100);unclassified(100);
Otu00618	24	Bacteria(100);Firmicutes(100);Clostridia(100);Clostridiales(100);Lachnospiraceae(100);Robinsoniella(67);
Otu00619	24	Bacteria(100);Actinobacteria(100);Actinobacteria(100);Coriobacteriales(100);Coriobacteriaceae(100);Enterorhabdus(100);
Otu00620	24	Bacteria(100);Firmicutes(80);Clostridia(80);Clostridiales(80);Lachnospiraceae(67);unclassified(67);
Otu00621	24	Bacteria(100);unclassified(96);unclassified(96);unclassified(96);unclassified(96);unclassified(96);
Otu00622	24	Bacteria(100);Bacteroidetes(100);unclassified(100);unclassified(100);unclassified(100);unclassified(100);
Otu00623	23	Bacteria(100);unclassified(92);unclassified(92);unclassified(92);unclassified(92);unclassified(92);
Otu00624	23	Bacteria(100);Firmicutes(100);Clostridia(100);Clostridiales(100);Lachnospiraceae(100);unclassified(53);
Otu00625	23	Bacteria(100);Bacteroidetes(87);unclassified(87);unclassified(87);unclassified(87);unclassified(87);
Otu00626	23	Bacteria(100);unclassified(100);unclassified(100);unclassified(100);unclassified(100);unclassified(100);
Otu00627	23	Bacteria(100);Firmicutes(100);Clostridia(100);Clostridiales(100);Lachnospiraceae(100);unclassified(100);
Otu00628	23	Bacteria(100);Firmicutes(100);Clostridia(100);Clostridiales(100);Lachnospiraceae(100);unclassified(100);
Otu00629	23	Bacteria(100);unclassified(74);unclassified(74);unclassified(74);unclassified(74);unclassified(74);
Otu00630	23	Bacteria(100);Firmicutes(100);Clostridia(100);Clostridiales(100);Lachnospiraceae(83);unclassified(83);
Otu00631	23	Bacteria(100);Firmicutes(96);Clostridia(74);Clostridiales(74);Lachnospiraceae(61);unclassified(61);
Otu00632	23	Bacteria(100);Bacteroidetes(100);Bacteroidia(61);Bacteroidales(61);unclassified(61);unclassified(61);
Otu00633	23	Bacteria(100);unclassified(100);unclassified(100);unclassified(100);unclassified(100);unclassified(100);
Otu00634	23	Bacteria(100);Firmicutes(100);Clostridia(100);Clostridiales(100);Lachnospiraceae(53);unclassified(53);
Otu00635	23	Bacteria(100);Firmicutes(96);Clostridia(96);Clostridiales(96);unclassified(96);unclassified(96);
Otu00636	22	Bacteria(100);Firmicutes(87);Clostridia(73);Clostridiales(73);unclassified(69);unclassified(69);
Otu00637	22	Bacteria(100);Firmicutes(100);Clostridia(100);Clostridiales(100);Lachnospiraceae(91);unclassified(91);
Otu00638	22	Bacteria(100);Firmicutes(78);unclassified(78);unclassified(78);unclassified(78);unclassified(78);
Otu00639	22	Bacteria(100);unclassified(91);unclassified(91);unclassified(91);unclassified(91);unclassified(91);
Otu00640	22	Bacteria(100);Firmicutes(100);Clostridia(100);Clostridiales(100);Lachnospiraceae(100);unclassified(100);
Otu00641	22	Bacteria(100);unclassified(100);unclassified(100);unclassified(100);unclassified(100);unclassified(100);
Otu00642	21	Bacteria(100);Firmicutes(100);Clostridia(100);Clostridiales(100);Lachnospiraceae(100);unclassified(100);
Otu00643	21	Bacteria(100);Bacteroidetes(100);unclassified(96);unclassified(96);unclassified(96);unclassified(96);
Otu00644	21	Bacteria(100);unclassified(100);unclassified(100);unclassified(100);unclassified(100);unclassified(100);
Otu00645	21	Bacteria(100);Firmicutes(100);Clostridia(100);Clostridiales(100);Lachnospiraceae(100);unclassified(100);
Otu00646	21	Bacteria(100);unclassified(72);unclassified(72);unclassified(72);unclassified(72);unclassified(72);
Otu00647	21	Bacteria(100);unclassified(100);unclassified(100);unclassified(100);unclassified(100);unclassified(100);
Otu00648	21	Bacteria(100);Actinobacteria(100);Actinobacteria(100);Coriobacteriales(100);Coriobacteriaceae(100);unclassified(100);
Otu00649	21	Bacteria(100);unclassified(100);unclassified(100);unclassified(100);unclassified(100);unclassified(100);
Otu00650	21	Bacteria(100);unclassified(100);unclassified(100);unclassified(100);unclassified(100);unclassified(100);
Otu00651	20	Bacteria(100);unclassified(100);unclassified(100);unclassified(100);unclassified(100);unclassified(100);
Otu00652	20	Bacteria(100);unclassified(100);unclassified(100);unclassified(100);unclassified(100);unclassified(100);
Otu00653	20	Bacteria(100);Firmicutes(100);Clostridia(100);Clostridiales(100);Lachnospiraceae(100);unclassified(100);
Otu00654	20	Bacteria(100);Bacteroidetes(100);unclassified(100);unclassified(100);unclassified(100);unclassified(100);
Otu00655	20	Bacteria(100);Bacteroidetes(100);unclassified(100);unclassified(100);unclassified(100);unclassified(100);
Otu00656	20	Bacteria(100);Actinobacteria(100);Actinobacteria(100);Bifidobacteriales(100);Bifidobacteriaceae(100);Bifidobacterium(100);
Otu00657	20	Bacteria(100);unclassified(100);unclassified(100);unclassified(100);unclassified(100);unclassified(100);
Otu00658	20	Bacteria(100);Firmicutes(100);Clostridia(100);Clostridiales(95);unclassified(65);unclassified(65);
Otu00659	19	Bacteria(100);Bacteroidetes(95);unclassified(95);unclassified(95);unclassified(95);unclassified(95);
Otu00660	19	Bacteria(100);Firmicutes(100);Clostridia(100);Clostridiales(100);Ruminococcaceae(100);Pseudoflavonifractor(74);
Otu00661	19	Bacteria(100);unclassified(85);unclassified(85);unclassified(85);unclassified(85);unclassified(85);
Otu00662	19	Bacteria(100);Actinobacteria(100);Actinobacteria(100);Bifidobacteriales(100);Bifidobacteriaceae(100);Bifidobacterium(100);
Otu00663	19	Bacteria(100);Firmicutes(100);Clostridia(100);Clostridiales(100);Lachnospiraceae(100);unclassified(100);
Otu00664	19	Bacteria(100);Firmicutes(95);Clostridia(95);Clostridiales(95);Lachnospiraceae(95);unclassified(95);
Otu00665	19	Bacteria(100);unclassified(100);unclassified(100);unclassified(100);unclassified(100);unclassified(100);
Otu00666	19	Bacteria(100);Bacteroidetes(90);unclassified(85);unclassified(85);unclassified(85);unclassified(85);
Otu00667	19	Bacteria(100);unclassified(100);unclassified(100);unclassified(100);unclassified(100);unclassified(100);
Otu00668	18	Bacteria(100);Firmicutes(100);unclassified(100);unclassified(100);unclassified(100);unclassified(100);
Otu00669	18	Bacteria(100);Firmicutes(100);Clostridia(100);Clostridiales(100);Lachnospiraceae(100);unclassified(100);
Otu00670	18	Bacteria(100);Firmicutes(100);Clostridia(100);Clostridiales(100);Lachnospiraceae(100);unclassified(100);
Otu00671	18	Bacteria(100);Actinobacteria(100);Actinobacteria(100);Bifidobacteriales(100);Bifidobacteriaceae(100);Bifidobacterium(95);
Otu00672	18	Bacteria(100);Firmicutes(100);Bacilli(100);Lactobacillales(100);Carnobacteriaceae(100);Atopostipes(100);
Otu00673	18	Bacteria(100);unclassified(78);unclassified(78);unclassified(78);unclassified(78);unclassified(78);
Otu00674	18	Bacteria(100);unclassified(100);unclassified(100);unclassified(100);unclassified(100);unclassified(100);
Otu00675	18	Bacteria(100);Bacteroidetes(100);unclassified(89);unclassified(89);unclassified(89);unclassified(89);
Otu00676	18	Bacteria(100);Bacteroidetes(95);unclassified(89);unclassified(89);unclassified(89);unclassified(89);
Otu00677	18	Bacteria(100);Bacteroidetes(95);unclassified(62);unclassified(62);unclassified(62);unclassified(62);
Otu00678	18	Bacteria(100);Bacteroidetes(95);unclassified(95);unclassified(95);unclassified(95);unclassified(95);
Otu00679	18	Bacteria(100);Bacteroidetes(100);Bacteroidia(84);Bacteroidales(84);unclassified(67);unclassified(67);
Otu00680	18	Bacteria(100);Bacteroidetes(95);unclassified(84);unclassified(84);unclassified(84);unclassified(84);
Otu00681	18	Bacteria(100);Firmicutes(89);Clostridia(89);Clostridiales(89);Lachnospiraceae(89);unclassified(89);
Otu00682	18	Bacteria(100);unclassified(100);unclassified(100);unclassified(100);unclassified(100);unclassified(100);
Otu00683	18	Bacteria(100);Bacteroidetes(100);Bacteroidia(89);Bacteroidales(89);unclassified(78);unclassified(78);
Otu00684	18	Bacteria(100);unclassified(89);unclassified(89);unclassified(89);unclassified(89);unclassified(89);
Otu00685	17	Bacteria(100);Bacteroidetes(100);Bacteroidia(100);Bacteroidales(100);Rikenellaceae(100);Alistipes(100);
Otu00686	17	Bacteria(100);unclassified(100);unclassified(100);unclassified(100);unclassified(100);unclassified(100);
Otu00687	17	Bacteria(100);Firmicutes(100);Clostridia(100);Clostridiales(100);unclassified(53);unclassified(53);
Otu00688	17	Bacteria(100);unclassified(100);unclassified(100);unclassified(100);unclassified(100);unclassified(100);
Otu00689	17	Bacteria(100);Firmicutes(100);Clostridia(100);Clostridiales(100);Lachnospiraceae(100);unclassified(95);
Otu00690	17	Bacteria(100);Firmicutes(100);Clostridia(100);Clostridiales(100);unclassified(89);unclassified(89);
Otu00691	17	Bacteria(100);Actinobacteria(100);Actinobacteria(100);Coriobacteriales(100);Coriobacteriaceae(100);Olsenella(83);
Otu00692	17	Bacteria(100);Bacteroidetes(89);unclassified(89);unclassified(89);unclassified(89);unclassified(89);
Otu00693	17	Bacteria(100);unclassified(100);unclassified(100);unclassified(100);unclassified(100);unclassified(100);
Otu00694	17	Bacteria(100);Bacteroidetes(95);unclassified(95);unclassified(95);unclassified(95);unclassified(95);
Otu00695	17	Bacteria(100);unclassified(83);unclassified(83);unclassified(83);unclassified(83);unclassified(83);
Otu00696	16	Bacteria(100);Bacteroidetes(100);Bacteroidia(57);Bacteroidales(57);unclassified(100);unclassified(100);
Otu00697	16	Bacteria(100);Firmicutes(100);Clostridia(100);Clostridiales(100);Lachnospiraceae(94);unclassified(94);
Otu00698	16	Bacteria(100);Bacteroidetes(100);Bacteroidia(75);Bacteroidales(75);unclassified(75);unclassified(75);
Otu00699	16	Bacteria(100);Verrucomicrobia(100);Verrucomicrobiae(100);Verrucomicrobiales(100);Verrucomicrobiaceae(100);Akkermansia(100);
Otu00700	16	Bacteria(100);Firmicutes(100);Clostridia(100);Clostridiales(100);Lachnospiraceae(100);Dorea(100);
Otu00701	16	Bacteria(100);unclassified(100);unclassified(100);unclassified(100);unclassified(100);unclassified(100);
Otu00702	16	Bacteria(100);unclassified(94);unclassified(94);unclassified(94);unclassified(94);unclassified(94);
Otu00703	16	Bacteria(100);Bacteroidetes(94);Bacteroidia(75);Bacteroidales(75);unclassified(75);unclassified(75);
Otu00704	16	Bacteria(100);Firmicutes(100);Clostridia(100);Clostridiales(100);Lachnospiraceae(100);unclassified(100);
Otu00705	16	Bacteria(100);Firmicutes(100);Clostridia(100);Clostridiales(100);Lachnospiraceae(94);unclassified(94);
Otu00706	16	Bacteria(100);Firmicutes(100);Clostridia(100);Clostridiales(100);Lachnospiraceae(94);unclassified(94);
Otu00707	16	Bacteria(100);Firmicutes(100);Clostridia(100);Clostridiales(100);Lachnospiraceae(100);unclassified(100);
Otu00708	16	Bacteria(100);unclassified(75);unclassified(75);unclassified(75);unclassified(75);unclassified(75);
Otu00709	15	Bacteria(100);Firmicutes(100);Clostridia(100);Clostridiales(100);Lachnospiraceae(100);unclassified(100);
Otu00710	15	Bacteria(100);Firmicutes(100);Bacilli(100);Lactobacillales(94);Enterococcaceae(94);Enterococcus(94);
Otu00711	15	Bacteria(100);unclassified(100);unclassified(100);unclassified(100);unclassified(100);unclassified(100);
Otu00712	15	Bacteria(100);Firmicutes(100);Clostridia(100);Clostridiales(100);Lachnospiraceae(100);unclassified(100);
Otu00713	15	Bacteria(100);unclassified(100);unclassified(100);unclassified(100);unclassified(100);unclassified(100);
Otu00714	15	Bacteria(100);Firmicutes(100);Clostridia(100);Clostridiales(100);Lachnospiraceae(100);unclassified(100);
Otu00715	15	Bacteria(100);Bacteroidetes(100);Bacteroidia(61);Bacteroidales(61);unclassified(61);unclassified(61);
Otu00716	15	Bacteria(100);Bacteroidetes(100);unclassified(80);unclassified(80);unclassified(80);unclassified(80);
Otu00717	15	Bacteria(100);Firmicutes(100);Clostridia(100);Clostridiales(100);Lachnospiraceae(100);unclassified(100);
Otu00718	15	Bacteria(100);Bacteroidetes(100);unclassified(67);unclassified(67);unclassified(67);unclassified(67);
Otu00719	15	Bacteria(100);Firmicutes(100);Clostridia(100);Clostridiales(100);Lachnospiraceae(100);unclassified(100);
Otu00720	15	Bacteria(100);unclassified(100);unclassified(100);unclassified(100);unclassified(100);unclassified(100);
Otu00721	15	Bacteria(100);unclassified(100);unclassified(100);unclassified(100);unclassified(100);unclassified(100);
Otu00722	15	Bacteria(100);Firmicutes(94);Clostridia(94);Clostridiales(94);unclassified(94);unclassified(94);
Otu00723	15	Bacteria(100);Bacteroidetes(100);unclassified(74);unclassified(74);unclassified(74);unclassified(74);
Otu00724	15	Bacteria(100);unclassified(100);unclassified(100);unclassified(100);unclassified(100);unclassified(100);
Otu00725	15	Bacteria(100);Firmicutes(94);Bacilli(94);Lactobacillales(94);Lactobacillaceae(87);unclassified(87);
Otu00726	15	Bacteria(100);Firmicutes(100);unclassified(87);unclassified(87);unclassified(87);unclassified(87);
Otu00727	15	Bacteria(100);Firmicutes(100);Clostridia(100);Clostridiales(100);Lachnospiraceae(100);unclassified(100);
Otu00728	15	Bacteria(100);unclassified(100);unclassified(100);unclassified(100);unclassified(100);unclassified(100);
Otu00729	15	Bacteria(100);unclassified(94);unclassified(94);unclassified(94);unclassified(94);unclassified(94);
Otu00730	14	Bacteria(100);Firmicutes(100);Clostridia(100);Clostridiales(100);Ruminococcaceae(93);unclassified(93);
Otu00731	14	Bacteria(100);Firmicutes(100);Clostridia(100);Clostridiales(100);unclassified(58);unclassified(58);
Otu00732	14	Bacteria(100);Firmicutes(100);Clostridia(100);Clostridiales(100);Lachnospiraceae(86);unclassified(86);
Otu00733	14	Bacteria(100);unclassified(86);unclassified(86);unclassified(86);unclassified(86);unclassified(86);
Otu00734	14	Bacteria(100);unclassified(100);unclassified(100);unclassified(100);unclassified(100);unclassified(100);
Otu00735	14	Bacteria(100);Bacteroidetes(100);unclassified(100);unclassified(100);unclassified(100);unclassified(100);
Otu00736	14	Bacteria(100);Firmicutes(100);Clostridia(100);Clostridiales(100);Ruminococcaceae(100);unclassified(100);
Otu00737	14	Bacteria(100);unclassified(93);unclassified(93);unclassified(93);unclassified(93);unclassified(93);
Otu00738	14	Bacteria(100);unclassified(65);unclassified(65);unclassified(65);unclassified(65);unclassified(65);
Otu00739	14	Bacteria(100);Firmicutes(100);Clostridia(100);Clostridiales(100);unclassified(100);unclassified(100);
Otu00740	14	Bacteria(100);Firmicutes(100);Clostridia(100);Clostridiales(100);Ruminococcaceae(100);unclassified(100);
Otu00741	14	Bacteria(100);Firmicutes(100);Clostridia(100);Clostridiales(100);Lachnospiraceae(93);unclassified(93);
Otu00742	14	Bacteria(100);Firmicutes(100);Clostridia(100);Clostridiales(100);Lachnospiraceae(100);unclassified(100);
Otu00743	14	Bacteria(100);unclassified(100);unclassified(100);unclassified(100);unclassified(100);unclassified(100);
Otu00744	14	Bacteria(100);unclassified(100);unclassified(100);unclassified(100);unclassified(100);unclassified(100);
Otu00745	13	Bacteria(100);unclassified(100);unclassified(100);unclassified(100);unclassified(100);unclassified(100);
Otu00746	13	Bacteria(100);Actinobacteria(100);Actinobacteria(100);Coriobacteriales(100);Coriobacteriaceae(100);unclassified(100);
Otu00747	13	Bacteria(100);unclassified(100);unclassified(100);unclassified(100);unclassified(100);unclassified(100);
Otu00748	13	Bacteria(100);Firmicutes(100);Clostridia(100);Clostridiales(100);unclassified(100);unclassified(100);
Otu00749	13	Bacteria(100);Firmicutes(100);Clostridia(100);Clostridiales(100);Lachnospiraceae(77);unclassified(77);
Otu00750	13	Bacteria(100);Firmicutes(100);Clostridia(100);Clostridiales(100);unclassified(93);unclassified(93);
Otu00751	13	Bacteria(100);Bacteroidetes(100);Bacteroidia(54);Bacteroidales(54);unclassified(100);unclassified(100);
Otu00752	13	Bacteria(100);unclassified(100);unclassified(100);unclassified(100);unclassified(100);unclassified(100);
Otu00753	13	Bacteria(100);Bacteroidetes(100);Bacteroidia(85);Bacteroidales(85);unclassified(85);unclassified(85);
Otu00754	13	Bacteria(100);unclassified(62);unclassified(62);unclassified(62);unclassified(62);unclassified(62);
Otu00755	13	Bacteria(100);Firmicutes(100);Clostridia(100);Clostridiales(100);Lachnospiraceae(100);unclassified(100);
Otu00756	13	Bacteria(100);unclassified(100);unclassified(100);unclassified(100);unclassified(100);unclassified(100);
Otu00757	13	Bacteria(100);Firmicutes(100);Clostridia(100);Clostridiales(100);Lachnospiraceae(93);unclassified(93);
Otu00758	13	Bacteria(100);unclassified(100);unclassified(100);unclassified(100);unclassified(100);unclassified(100);
Otu00759	13	Bacteria(100);Firmicutes(100);Clostridia(100);Clostridiales(100);Eubacteriaceae(100);Anaerofustis(100);
Otu00760	13	Bacteria(100);unclassified(100);unclassified(100);unclassified(100);unclassified(100);unclassified(100);
Otu00761	13	Bacteria(100);Firmicutes(85);Clostridia(85);Clostridiales(85);Lachnospiraceae(70);unclassified(70);
Otu00762	13	Bacteria(100);Bacteroidetes(100);Bacteroidia(93);Bacteroidales(93);Porphyromonadaceae(85);unclassified(85);
Otu00763	13	Bacteria(100);Firmicutes(100);Clostridia(100);Clostridiales(100);Lachnospiraceae(100);unclassified(100);
Otu00764	13	Bacteria(100);Bacteroidetes(100);Bacteroidia(70);Bacteroidales(70);Porphyromonadaceae(62);unclassified(62);
Otu00765	13	Bacteria(100);Bacteroidetes(100);unclassified(100);unclassified(100);unclassified(100);unclassified(100);
Otu00766	13	Bacteria(100);Firmicutes(100);Clostridia(100);Clostridiales(100);Ruminococcaceae(100);unclassified(100);
Otu00767	13	Bacteria(100);unclassified(100);unclassified(100);unclassified(100);unclassified(100);unclassified(100);
Otu00768	13	Bacteria(100);unclassified(100);unclassified(100);unclassified(100);unclassified(100);unclassified(100);
Otu00769	13	Bacteria(100);unclassified(62);unclassified(62);unclassified(62);unclassified(62);unclassified(62);
Otu00770	12	Bacteria(100);Bacteroidetes(67);unclassified(67);unclassified(67);unclassified(67);unclassified(67);
Otu00771	12	Bacteria(100);unclassified(100);unclassified(100);unclassified(100);unclassified(100);unclassified(100);
Otu00772	12	Bacteria(100);Firmicutes(100);Clostridia(100);Clostridiales(100);Lachnospiraceae(100);unclassified(100);
Otu00773	12	Bacteria(100);Bacteroidetes(100);unclassified(100);unclassified(100);unclassified(100);unclassified(100);
Otu00774	12	Bacteria(100);unclassified(100);unclassified(100);unclassified(100);unclassified(100);unclassified(100);
Otu00775	12	Bacteria(100);unclassified(100);unclassified(100);unclassified(100);unclassified(100);unclassified(100);
Otu00776	12	Bacteria(100);Firmicutes(100);Clostridia(100);Clostridiales(100);Lachnospiraceae(100);unclassified(100);
Otu00777	12	Bacteria(100);Bacteroidetes(92);unclassified(92);unclassified(92);unclassified(92);unclassified(92);
Otu00778	12	Bacteria(100);Firmicutes(100);Clostridia(100);Clostridiales(100);unclassified(59);unclassified(59);
Otu00779	12	Bacteria(100);Bacteroidetes(100);Bacteroidia(84);Bacteroidales(84);unclassified(84);unclassified(84);
Otu00780	12	Bacteria(100);unclassified(100);unclassified(100);unclassified(100);unclassified(100);unclassified(100);
Otu00781	12	Bacteria(100);Firmicutes(100);Clostridia(100);Clostridiales(100);Lachnospiraceae(100);unclassified(100);
Otu00782	12	Bacteria(100);Firmicutes(100);Clostridia(100);Clostridiales(100);Lachnospiraceae(100);unclassified(100);
Otu00783	12	Bacteria(100);Firmicutes(100);Clostridia(100);Clostridiales(100);unclassified(100);unclassified(100);
Otu00784	12	Bacteria(100);Firmicutes(67);Clostridia(67);Clostridiales(67);Lachnospiraceae(67);unclassified(67);
Otu00785	12	Bacteria(100);Bacteroidetes(92);unclassified(59);unclassified(59);unclassified(59);unclassified(59);
Otu00786	12	Bacteria(100);Firmicutes(84);Clostridia(84);Clostridiales(84);Lachnospiraceae(84);unclassified(84);
Otu00787	12	Bacteria(100);Firmicutes(100);Clostridia(100);Clostridiales(100);Lachnospiraceae(100);unclassified(100);
Otu00788	12	Bacteria(100);Firmicutes(92);Clostridia(92);Clostridiales(92);unclassified(84);unclassified(84);
Otu00789	12	Bacteria(100);unclassified(67);unclassified(67);unclassified(67);unclassified(67);unclassified(67);
Otu00790	11	Bacteria(100);unclassified(100);unclassified(100);unclassified(100);unclassified(100);unclassified(100);
Otu00791	11	Bacteria(100);Firmicutes(82);Clostridia(82);Clostridiales(82);Ruminococcaceae(73);unclassified(73);
Otu00792	11	Bacteria(100);Bacteroidetes(73);unclassified(73);unclassified(73);unclassified(73);unclassified(73);
Otu00793	11	Bacteria(100);Firmicutes(100);Clostridia(100);Clostridiales(100);Lachnospiraceae(100);unclassified(100);
Otu00794	11	Bacteria(100);Firmicutes(82);Clostridia(82);Clostridiales(82);Lachnospiraceae(82);unclassified(82);
Otu00795	11	Bacteria(100);Firmicutes(100);Clostridia(100);Clostridiales(100);Ruminococcaceae(100);Pseudoflavonifractor(73);
Otu00796	11	Bacteria(100);Bacteroidetes(100);Bacteroidia(82);Bacteroidales(82);unclassified(82);unclassified(82);
Otu00797	11	Bacteria(100);Firmicutes(100);Clostridia(100);Clostridiales(100);unclassified(82);unclassified(82);
Otu00798	11	Bacteria(100);Firmicutes(82);Clostridia(82);Clostridiales(82);Lachnospiraceae(82);unclassified(82);
Otu00799	11	Bacteria(100);Firmicutes(100);Clostridia(100);Clostridiales(100);Lachnospiraceae(100);unclassified(100);
Otu00800	11	Bacteria(100);Bacteroidetes(100);Bacteroidia(73);Bacteroidales(73);unclassified(100);unclassified(100);
Otu00801	11	Bacteria(100);Firmicutes(100);Clostridia(100);Clostridiales(100);Lachnospiraceae(100);unclassified(100);
Otu00802	11	Bacteria(100);Firmicutes(100);Clostridia(100);Clostridiales(100);Lachnospiraceae(100);Clostridium_XlVb(100);
Otu00803	11	Bacteria(100);unclassified(100);unclassified(100);unclassified(100);unclassified(100);unclassified(100);
Otu00804	11	Bacteria(100);unclassified(100);unclassified(100);unclassified(100);unclassified(100);unclassified(100);
Otu00805	11	Bacteria(100);unclassified(100);unclassified(100);unclassified(100);unclassified(100);unclassified(100);
Otu00806	11	Bacteria(100);Firmicutes(100);Clostridia(100);Clostridiales(100);Lachnospiraceae(91);unclassified(91);
Otu00807	11	Bacteria(100);unclassified(100);unclassified(100);unclassified(100);unclassified(100);unclassified(100);
Otu00808	11	Bacteria(100);unclassified(100);unclassified(100);unclassified(100);unclassified(100);unclassified(100);
Otu00809	11	Bacteria(100);Firmicutes(100);Clostridia(100);Clostridiales(100);Lachnospiraceae(100);unclassified(100);
Otu00810	11	Bacteria(100);Bacteroidetes(100);unclassified(100);unclassified(100);unclassified(100);unclassified(100);
Otu00811	11	Bacteria(100);Firmicutes(100);Clostridia(100);Clostridiales(100);Lachnospiraceae(100);unclassified(64);
Otu00812	11	Bacteria(100);Firmicutes(100);Clostridia(100);Clostridiales(100);Lachnospiraceae(55);unclassified(55);
Otu00813	11	Bacteria(100);Firmicutes(55);Clostridia(55);Clostridiales(55);unclassified(55);unclassified(55);
Otu00814	11	Bacteria(100);Firmicutes(100);Clostridia(100);Clostridiales(100);Lachnospiraceae(100);unclassified(100);
Otu00815	11	Bacteria(100);unclassified(91);unclassified(91);unclassified(91);unclassified(91);unclassified(91);
Otu00816	10	Bacteria(100);Firmicutes(100);Clostridia(100);Clostridiales(100);Lachnospiraceae(100);unclassified(100);
Otu00817	10	Bacteria(100);Firmicutes(100);Bacilli(100);Lactobacillales(100);Lactobacillaceae(100);Lactobacillus(100);
Otu00818	10	Bacteria(100);unclassified(100);unclassified(100);unclassified(100);unclassified(100);unclassified(100);
Otu00819	10	Bacteria(100);Firmicutes(100);Clostridia(100);Clostridiales(80);unclassified(80);unclassified(80);
Otu00820	10	Bacteria(100);Firmicutes(100);Clostridia(100);Clostridiales(100);Lachnospiraceae(100);unclassified(100);
Otu00821	10	Bacteria(100);Bacteroidetes(90);unclassified(90);unclassified(90);unclassified(90);unclassified(90);
Otu00822	10	Bacteria(100);Bacteroidetes(100);unclassified(100);unclassified(100);unclassified(100);unclassified(100);
Otu00823	10	Bacteria(100);unclassified(100);unclassified(100);unclassified(100);unclassified(100);unclassified(100);
Otu00824	10	Bacteria(100);Firmicutes(100);Clostridia(100);Clostridiales(100);Lachnospiraceae(100);unclassified(100);
Otu00825	10	Bacteria(100);Firmicutes(100);Clostridia(100);Clostridiales(100);Ruminococcaceae(100);unclassified(100);
Otu00826	10	Bacteria(100);Firmicutes(100);Clostridia(100);Clostridiales(100);Lachnospiraceae(100);unclassified(100);
Otu00827	10	Bacteria(100);Firmicutes(100);Clostridia(100);Clostridiales(100);Lachnospiraceae(100);unclassified(100);
Otu00828	10	Bacteria(100);Firmicutes(100);Clostridia(100);Clostridiales(100);Lachnospiraceae(100);unclassified(100);
Otu00829	10	Bacteria(100);unclassified(100);unclassified(100);unclassified(100);unclassified(100);unclassified(100);
Otu00830	10	Bacteria(100);Bacteroidetes(70);unclassified(70);unclassified(70);unclassified(70);unclassified(70);
Otu00831	10	Bacteria(100);Bacteroidetes(100);unclassified(100);unclassified(100);unclassified(100);unclassified(100);
Otu00832	10	Bacteria(100);unclassified(100);unclassified(100);unclassified(100);unclassified(100);unclassified(100);
Otu00833	10	Bacteria(100);unclassified(100);unclassified(100);unclassified(100);unclassified(100);unclassified(100);
Otu00834	10	Bacteria(100);Firmicutes(100);Clostridia(100);Clostridiales(100);Lachnospiraceae(100);unclassified(100);
Otu00835	10	Bacteria(100);unclassified(100);unclassified(100);unclassified(100);unclassified(100);unclassified(100);
Otu00836	10	Bacteria(100);Firmicutes(100);Clostridia(100);Clostridiales(100);Lachnospiraceae(100);unclassified(100);
Otu00837	10	Bacteria(100);Bacteroidetes(80);unclassified(80);unclassified(80);unclassified(80);unclassified(80);
Otu00838	10	Bacteria(100);unclassified(61);unclassified(61);unclassified(61);unclassified(61);unclassified(61);
Otu00839	10	Bacteria(100);Bacteroidetes(70);unclassified(70);unclassified(70);unclassified(70);unclassified(70);
Otu00840	10	Bacteria(100);unclassified(100);unclassified(100);unclassified(100);unclassified(100);unclassified(100);
Otu00841	10	Bacteria(100);Firmicutes(100);Clostridia(100);Clostridiales(100);Lachnospiraceae(100);unclassified(100);
Otu00842	10	Bacteria(100);Firmicutes(100);unclassified(100);unclassified(100);unclassified(100);unclassified(100);
Otu00843	10	Bacteria(100);unclassified(100);unclassified(100);unclassified(100);unclassified(100);unclassified(100);
Otu00844	10	Bacteria(100);Firmicutes(100);unclassified(100);unclassified(100);unclassified(100);unclassified(100);
Otu00845	10	Bacteria(100);Firmicutes(100);Clostridia(100);Clostridiales(100);Lachnospiraceae(100);unclassified(100);
Otu00846	9	Bacteria(100);unclassified(100);unclassified(100);unclassified(100);unclassified(100);unclassified(100);
Otu00847	9	Bacteria(100);unclassified(100);unclassified(100);unclassified(100);unclassified(100);unclassified(100);
Otu00848	9	Bacteria(100);Firmicutes(100);Clostridia(100);Clostridiales(100);Lachnospiraceae(100);unclassified(100);
Otu00849	9	Bacteria(100);Bacteroidetes(100);Bacteroidia(78);Bacteroidales(78);unclassified(78);unclassified(78);
Otu00850	9	Bacteria(100);unclassified(100);unclassified(100);unclassified(100);unclassified(100);unclassified(100);
Otu00851	9	Bacteria(100);Bacteroidetes(89);Bacteroidia(78);Bacteroidales(78);unclassified(78);unclassified(78);
Otu00852	9	Bacteria(100);Firmicutes(100);Clostridia(100);Clostridiales(100);unclassified(100);unclassified(100);
Otu00853	9	Bacteria(100);Firmicutes(100);Clostridia(100);Clostridiales(100);Lachnospiraceae(100);unclassified(100);
Otu00854	9	Bacteria(100);unclassified(100);unclassified(100);unclassified(100);unclassified(100);unclassified(100);
Otu00855	9	Bacteria(100);unclassified(100);unclassified(100);unclassified(100);unclassified(100);unclassified(100);
Otu00856	9	Bacteria(100);unclassified(100);unclassified(100);unclassified(100);unclassified(100);unclassified(100);
Otu00857	9	Bacteria(100);Bacteroidetes(89);unclassified(78);unclassified(78);unclassified(78);unclassified(78);
Otu00858	9	Bacteria(100);Firmicutes(100);unclassified(100);unclassified(100);unclassified(100);unclassified(100);
Otu00859	9	Bacteria(100);Bacteroidetes(100);Bacteroidia(100);Bacteroidales(100);Porphyromonadaceae(100);unclassified(89);
Otu00860	9	Bacteria(100);Firmicutes(100);Clostridia(100);Clostridiales(100);Ruminococcaceae(100);unclassified(100);
Otu00861	9	Bacteria(100);Firmicutes(100);Clostridia(100);Clostridiales(100);unclassified(78);unclassified(78);
Otu00862	9	Bacteria(100);Firmicutes(100);Clostridia(100);Clostridiales(100);Ruminococcaceae(100);unclassified(100);
Otu00863	9	Bacteria(100);unclassified(100);unclassified(100);unclassified(100);unclassified(100);unclassified(100);
Otu00864	9	Bacteria(100);Bacteroidetes(89);Bacteroidia(56);Bacteroidales(56);unclassified(56);unclassified(56);
Otu00865	9	Bacteria(100);unclassified(100);unclassified(100);unclassified(100);unclassified(100);unclassified(100);
Otu00866	9	Bacteria(100);Firmicutes(100);Clostridia(100);Clostridiales(89);Lachnospiraceae(67);unclassified(67);
Otu00867	9	Bacteria(100);Firmicutes(67);unclassified(67);unclassified(67);unclassified(67);unclassified(67);
Otu00868	9	Bacteria(100);unclassified(100);unclassified(100);unclassified(100);unclassified(100);unclassified(100);
Otu00869	9	Bacteria(100);Firmicutes(100);Clostridia(100);Clostridiales(100);Lachnospiraceae(100);unclassified(100);
Otu00870	9	Bacteria(100);unclassified(100);unclassified(100);unclassified(100);unclassified(100);unclassified(100);
Otu00871	9	Bacteria(100);Firmicutes(100);Clostridia(100);Clostridiales(100);Lachnospiraceae(100);unclassified(100);
Otu00872	9	Bacteria(100);unclassified(67);unclassified(67);unclassified(67);unclassified(67);unclassified(67);
Otu00873	9	Bacteria(100);unclassified(100);unclassified(100);unclassified(100);unclassified(100);unclassified(100);
Otu00874	9	Bacteria(100);Firmicutes(100);Clostridia(100);Clostridiales(100);Lachnospiraceae(100);unclassified(100);
Otu00875	9	Bacteria(100);unclassified(78);unclassified(78);unclassified(78);unclassified(78);unclassified(78);
Otu00876	9	Bacteria(100);unclassified(100);unclassified(100);unclassified(100);unclassified(100);unclassified(100);
Otu00877	9	Bacteria(100);Firmicutes(100);Clostridia(100);Clostridiales(100);Lachnospiraceae(100);unclassified(100);
Otu00878	9	Bacteria(100);Firmicutes(100);Bacilli(89);Lactobacillales(89);unclassified(67);unclassified(67);
Otu00879	9	Bacteria(100);Firmicutes(100);Clostridia(100);Clostridiales(100);Lachnospiraceae(100);unclassified(100);
Otu00880	9	Bacteria(100);unclassified(100);unclassified(100);unclassified(100);unclassified(100);unclassified(100);
Otu00881	9	Bacteria(100);Bacteroidetes(100);Bacteroidia(89);Bacteroidales(89);unclassified(89);unclassified(89);
Otu00882	9	Bacteria(100);unclassified(100);unclassified(100);unclassified(100);unclassified(100);unclassified(100);
Otu00883	9	Bacteria(100);Bacteroidetes(100);Bacteroidia(89);Bacteroidales(89);unclassified(78);unclassified(78);
Otu00884	9	Bacteria(100);Firmicutes(100);Clostridia(100);Clostridiales(100);Lachnospiraceae(100);unclassified(100);
Otu00885	9	Bacteria(100);Firmicutes(100);Clostridia(100);Clostridiales(100);Lachnospiraceae(100);unclassified(100);
Otu00886	9	Bacteria(100);Bacteroidetes(78);Bacteroidia(56);Bacteroidales(56);Porphyromonadaceae(56);unclassified(56);
Otu00887	8	Bacteria(100);Firmicutes(88);Clostridia(88);Clostridiales(88);unclassified(100);unclassified(100);
Otu00888	8	Bacteria(100);Firmicutes(100);Clostridia(100);Clostridiales(100);Ruminococcaceae(75);unclassified(75);
Otu00889	8	Bacteria(100);Firmicutes(100);Clostridia(100);Clostridiales(100);Lachnospiraceae(100);unclassified(88);
Otu00890	8	Bacteria(100);Firmicutes(100);Clostridia(100);Clostridiales(100);Lachnospiraceae(100);unclassified(100);
Otu00891	8	Bacteria(100);Firmicutes(100);Clostridia(100);Clostridiales(100);Lachnospiraceae(100);unclassified(100);
Otu00892	8	Bacteria(100);unclassified(100);unclassified(100);unclassified(100);unclassified(100);unclassified(100);
Otu00893	8	Bacteria(100);Actinobacteria(100);Actinobacteria(100);Coriobacteriales(100);Coriobacteriaceae(100);Paraeggerthella(88);
Otu00894	8	Bacteria(100);unclassified(100);unclassified(100);unclassified(100);unclassified(100);unclassified(100);
Otu00895	8	Bacteria(100);Bacteroidetes(100);Bacteroidia(63);Bacteroidales(63);unclassified(63);unclassified(63);
Otu00896	8	Bacteria(100);Firmicutes(100);Clostridia(100);Clostridiales(100);Lachnospiraceae(100);unclassified(100);
Otu00897	8	Bacteria(100);Firmicutes(75);Clostridia(75);Clostridiales(75);unclassified(63);unclassified(63);
Otu00898	8	Bacteria(100);Firmicutes(100);Clostridia(100);Clostridiales(100);Lachnospiraceae(88);unclassified(88);
Otu00899	8	Bacteria(100);Firmicutes(100);Clostridia(100);Clostridiales(100);Lachnospiraceae(100);unclassified(100);
Otu00900	8	Bacteria(100);Bacteroidetes(88);unclassified(88);unclassified(88);unclassified(88);unclassified(88);
Otu00901	8	Bacteria(100);Bacteroidetes(75);unclassified(75);unclassified(75);unclassified(75);unclassified(75);
Otu00902	8	Bacteria(100);unclassified(100);unclassified(100);unclassified(100);unclassified(100);unclassified(100);
Otu00903	8	Bacteria(100);Firmicutes(100);Clostridia(100);Clostridiales(100);Ruminococcaceae(100);unclassified(88);
Otu00904	8	Bacteria(100);Firmicutes(88);Clostridia(88);Clostridiales(88);Lachnospiraceae(88);unclassified(88);
Otu00905	8	Bacteria(100);Firmicutes(100);Clostridia(100);Clostridiales(100);Lachnospiraceae(88);unclassified(88);
Otu00906	8	Bacteria(100);unclassified(100);unclassified(100);unclassified(100);unclassified(100);unclassified(100);
Otu00907	8	Bacteria(100);unclassified(75);unclassified(75);unclassified(75);unclassified(75);unclassified(75);
Otu00908	8	Bacteria(100);Firmicutes(100);Clostridia(100);Clostridiales(100);Lachnospiraceae(100);unclassified(100);
Otu00909	8	Bacteria(100);Firmicutes(100);Clostridia(100);Clostridiales(100);Ruminococcaceae(63);unclassified(63);
Otu00910	8	Bacteria(100);Firmicutes(100);Clostridia(100);Clostridiales(100);Lachnospiraceae(100);unclassified(100);
Otu00911	8	Bacteria(100);Bacteroidetes(100);Bacteroidia(75);Bacteroidales(75);unclassified(63);unclassified(63);
Otu00912	8	Bacteria(100);unclassified(100);unclassified(100);unclassified(100);unclassified(100);unclassified(100);
Otu00913	8	Bacteria(100);Firmicutes(100);Clostridia(100);Clostridiales(100);Ruminococcaceae(100);unclassified(100);
Otu00914	8	Bacteria(100);Firmicutes(75);Clostridia(75);Clostridiales(75);unclassified(75);unclassified(75);
Otu00915	8	Bacteria(100);Firmicutes(100);Clostridia(100);Clostridiales(100);Lachnospiraceae(100);unclassified(100);
Otu00916	8	Bacteria(100);unclassified(100);unclassified(100);unclassified(100);unclassified(100);unclassified(100);
Otu00917	8	Bacteria(100);Firmicutes(100);Bacilli(88);Lactobacillales(63);unclassified(100);unclassified(100);
Otu00918	8	Bacteria(100);Firmicutes(100);Clostridia(100);Clostridiales(100);Ruminococcaceae(100);Anaerotruncus(100);
Otu00919	8	Bacteria(100);Firmicutes(100);Clostridia(100);Clostridiales(100);Lachnospiraceae(100);unclassified(100);
Otu00920	8	Bacteria(100);unclassified(100);unclassified(100);unclassified(100);unclassified(100);unclassified(100);
Otu00921	8	Bacteria(100);unclassified(63);unclassified(63);unclassified(63);unclassified(63);unclassified(63);
Otu00922	8	Bacteria(100);unclassified(100);unclassified(100);unclassified(100);unclassified(100);unclassified(100);
Otu00923	8	Bacteria(100);Firmicutes(100);Clostridia(100);Clostridiales(100);Lachnospiraceae(100);unclassified(100);
Otu00924	8	Bacteria(100);Firmicutes(100);Bacilli(100);Lactobacillales(100);unclassified(88);unclassified(88);
Otu00925	8	Bacteria(100);Firmicutes(100);Clostridia(100);Clostridiales(100);Lachnospiraceae(100);unclassified(100);
Otu00926	8	Bacteria(100);Bacteroidetes(100);Bacteroidia(63);Bacteroidales(63);unclassified(63);unclassified(63);
Otu00927	7	Bacteria(100);Firmicutes(100);Clostridia(100);Clostridiales(100);Lachnospiraceae(100);unclassified(100);
Otu00928	7	Bacteria(100);Bacteroidetes(100);unclassified(100);unclassified(100);unclassified(100);unclassified(100);
Otu00929	7	Bacteria(100);Bacteroidetes(100);unclassified(100);unclassified(100);unclassified(100);unclassified(100);
Otu00930	7	Bacteria(100);Firmicutes(100);Clostridia(100);Clostridiales(100);Ruminococcaceae(100);unclassified(86);
Otu00931	7	Bacteria(100);unclassified(100);unclassified(100);unclassified(100);unclassified(100);unclassified(100);
Otu00932	7	Bacteria(100);Firmicutes(100);Clostridia(100);Clostridiales(100);Lachnospiraceae(100);unclassified(100);
Otu00933	7	Bacteria(100);Firmicutes(100);Clostridia(100);Clostridiales(100);Lachnospiraceae(100);unclassified(100);
Otu00934	7	Bacteria(100);unclassified(100);unclassified(100);unclassified(100);unclassified(100);unclassified(100);
Otu00935	7	Bacteria(100);Firmicutes(58);unclassified(58);unclassified(58);unclassified(58);unclassified(58);
Otu00936	7	Bacteria(100);Firmicutes(100);Bacilli(100);Lactobacillales(100);Lactobacillaceae(100);Lactobacillus(100);
Otu00937	7	Bacteria(100);unclassified(100);unclassified(100);unclassified(100);unclassified(100);unclassified(100);
Otu00938	7	Bacteria(100);unclassified(100);unclassified(100);unclassified(100);unclassified(100);unclassified(100);
Otu00939	7	Bacteria(100);unclassified(100);unclassified(100);unclassified(100);unclassified(100);unclassified(100);
Otu00940	7	Bacteria(100);unclassified(100);unclassified(100);unclassified(100);unclassified(100);unclassified(100);
Otu00941	7	Bacteria(100);Bacteroidetes(86);unclassified(72);unclassified(72);unclassified(72);unclassified(72);
Otu00942	7	Bacteria(100);Bacteroidetes(100);unclassified(100);unclassified(100);unclassified(100);unclassified(100);
Otu00943	7	Bacteria(100);Bacteroidetes(100);Bacteroidia(72);Bacteroidales(72);unclassified(72);unclassified(72);
Otu00944	7	Bacteria(100);Firmicutes(100);Clostridia(100);Clostridiales(100);Lachnospiraceae(100);unclassified(100);
Otu00945	7	Bacteria(100);unclassified(100);unclassified(100);unclassified(100);unclassified(100);unclassified(100);
Otu00946	7	Bacteria(100);Firmicutes(100);Clostridia(100);Clostridiales(100);Lachnospiraceae(100);unclassified(100);
Otu00947	7	Bacteria(100);Firmicutes(100);Clostridia(100);Clostridiales(100);Lachnospiraceae(100);Clostridium_XlVa(58);
Otu00948	7	Bacteria(100);Bacteroidetes(100);unclassified(100);unclassified(100);unclassified(100);unclassified(100);
Otu00949	7	Bacteria(100);unclassified(100);unclassified(100);unclassified(100);unclassified(100);unclassified(100);
Otu00950	7	Bacteria(100);unclassified(100);unclassified(100);unclassified(100);unclassified(100);unclassified(100);
Otu00951	7	Bacteria(100);Firmicutes(100);Clostridia(100);Clostridiales(100);Lachnospiraceae(100);unclassified(100);
Otu00952	7	Bacteria(100);Firmicutes(100);Clostridia(100);Clostridiales(100);Lachnospiraceae(100);unclassified(86);
Otu00953	7	Bacteria(100);Firmicutes(100);Clostridia(100);Clostridiales(100);Lachnospiraceae(100);unclassified(100);
Otu00954	7	Bacteria(100);Firmicutes(100);unclassified(100);unclassified(100);unclassified(100);unclassified(100);
Otu00955	7	Bacteria(100);unclassified(100);unclassified(100);unclassified(100);unclassified(100);unclassified(100);
Otu00956	7	Bacteria(100);unclassified(100);unclassified(100);unclassified(100);unclassified(100);unclassified(100);
Otu00957	7	Bacteria(100);unclassified(100);unclassified(100);unclassified(100);unclassified(100);unclassified(100);
Otu00958	7	Bacteria(100);unclassified(86);unclassified(86);unclassified(86);unclassified(86);unclassified(86);
Otu00959	7	Bacteria(100);unclassified(100);unclassified(100);unclassified(100);unclassified(100);unclassified(100);
Otu00960	7	Bacteria(100);Firmicutes(100);Clostridia(100);Clostridiales(100);Lachnospiraceae(100);unclassified(100);
Otu00961	7	Bacteria(100);Firmicutes(100);Clostridia(100);Clostridiales(100);Lachnospiraceae(100);unclassified(100);
Otu00962	7	Bacteria(100);Actinobacteria(100);Actinobacteria(100);Bifidobacteriales(100);Bifidobacteriaceae(100);Bifidobacterium(100);
Otu00963	7	Bacteria(100);Actinobacteria(100);Actinobacteria(100);Coriobacteriales(100);Coriobacteriaceae(100);unclassified(100);
Otu00964	7	Bacteria(100);Bacteroidetes(100);unclassified(86);unclassified(86);unclassified(86);unclassified(86);
Otu00965	7	Bacteria(100);unclassified(100);unclassified(100);unclassified(100);unclassified(100);unclassified(100);
Otu00966	7	Bacteria(100);Firmicutes(100);Clostridia(100);Clostridiales(100);Lachnospiraceae(100);unclassified(100);
Otu00967	7	Bacteria(100);Firmicutes(100);Clostridia(100);Clostridiales(100);Lachnospiraceae(100);unclassified(100);
Otu00968	7	Bacteria(100);Firmicutes(100);Clostridia(100);Clostridiales(100);Lachnospiraceae(100);unclassified(100);
Otu00969	7	Bacteria(100);Firmicutes(100);Clostridia(100);Clostridiales(100);Lachnospiraceae(100);unclassified(100);
Otu00970	7	Bacteria(100);Verrucomicrobia(100);Verrucomicrobiae(100);Verrucomicrobiales(100);Verrucomicrobiaceae(100);Akkermansia(100);
Otu00971	7	Bacteria(100);Firmicutes(100);Clostridia(100);Clostridiales(100);unclassified(72);unclassified(72);
Otu00972	7	Bacteria(100);Firmicutes(100);Clostridia(86);Clostridiales(86);unclassified(86);unclassified(86);
Otu00973	7	Bacteria(100);Firmicutes(100);Clostridia(100);Clostridiales(100);Lachnospiraceae(100);unclassified(100);
Otu00974	7	Bacteria(100);unclassified(100);unclassified(100);unclassified(100);unclassified(100);unclassified(100);
Otu00975	7	Bacteria(100);unclassified(100);unclassified(100);unclassified(100);unclassified(100);unclassified(100);
Otu00976	7	Bacteria(100);unclassified(86);unclassified(86);unclassified(86);unclassified(86);unclassified(86);
Otu00977	7	Bacteria(100);Firmicutes(100);Clostridia(100);Clostridiales(100);Lachnospiraceae(100);unclassified(100);
Otu00978	7	Bacteria(100);Firmicutes(100);Clostridia(100);Clostridiales(100);Lachnospiraceae(72);unclassified(72);
Otu00979	7	Bacteria(100);Firmicutes(100);Clostridia(100);Clostridiales(100);Lachnospiraceae(100);unclassified(100);
Otu00980	7	Bacteria(100);Firmicutes(100);Clostridia(100);Clostridiales(100);unclassified(100);unclassified(100);
Otu00981	7	Bacteria(100);Firmicutes(100);Clostridia(100);Clostridiales(100);unclassified(100);unclassified(100);
Otu00982	7	Bacteria(100);unclassified(100);unclassified(100);unclassified(100);unclassified(100);unclassified(100);
Otu00983	7	Bacteria(100);unclassified(58);unclassified(58);unclassified(58);unclassified(58);unclassified(58);
Otu00984	7	Bacteria(100);Firmicutes(100);Clostridia(100);Clostridiales(100);Ruminococcaceae(86);Oscillibacter(58);
Otu00985	7	Bacteria(100);unclassified(100);unclassified(100);unclassified(100);unclassified(100);unclassified(100);
Otu00986	7	Bacteria(100);Firmicutes(100);Clostridia(100);Clostridiales(100);unclassified(100);unclassified(100);
Otu00987	7	Bacteria(100);Firmicutes(100);Clostridia(100);Clostridiales(100);Ruminococcaceae(100);unclassified(58);
Otu00988	7	Bacteria(100);Firmicutes(100);Clostridia(100);Clostridiales(100);Lachnospiraceae(100);unclassified(100);
Otu00989	7	Bacteria(100);Firmicutes(100);Clostridia(100);Clostridiales(100);unclassified(72);unclassified(72);
Otu00990	7	Bacteria(100);Firmicutes(72);Clostridia(72);Clostridiales(72);Lachnospiraceae(72);unclassified(72);
Otu00991	7	Bacteria(100);Bacteroidetes(100);Bacteroidia(86);Bacteroidales(86);unclassified(86);unclassified(86);
Otu00992	7	Bacteria(100);unclassified(100);unclassified(100);unclassified(100);unclassified(100);unclassified(100);
Otu00993	7	Bacteria(100);Bacteroidetes(100);Bacteroidia(72);Bacteroidales(72);unclassified(72);unclassified(72);
Otu00994	7	Bacteria(100);unclassified(100);unclassified(100);unclassified(100);unclassified(100);unclassified(100);
Otu00995	7	Bacteria(100);Firmicutes(100);Clostridia(100);Clostridiales(100);Lachnospiraceae(72);unclassified(72);
Otu00996	7	Bacteria(100);unclassified(100);unclassified(100);unclassified(100);unclassified(100);unclassified(100);
Otu00997	7	Bacteria(100);Firmicutes(100);Clostridia(100);Clostridiales(100);Lachnospiraceae(100);unclassified(100);
Otu00998	7	Bacteria(100);Firmicutes(100);Clostridia(100);Clostridiales(100);Lachnospiraceae(100);unclassified(100);
Otu00999	7	Bacteria(100);unclassified(100);unclassified(100);unclassified(100);unclassified(100);unclassified(100);
Otu01000	7	Bacteria(100);Firmicutes(100);Clostridia(100);Clostridiales(100);Lachnospiraceae(100);unclassified(100);
Otu01001	7	Bacteria(100);unclassified(86);unclassified(86);unclassified(86);unclassified(86);unclassified(86);
Otu01002	7	Bacteria(100);Firmicutes(100);Clostridia(100);Clostridiales(100);Lachnospiraceae(100);unclassified(100);
Otu01003	7	Bacteria(100);Firmicutes(86);Clostridia(86);Clostridiales(86);unclassified(86);unclassified(86);
Otu01004	7	Bacteria(100);Actinobacteria(100);Actinobacteria(100);Bifidobacteriales(100);Bifidobacteriaceae(100);Bifidobacterium(100);
Otu01005	6	Bacteria(100);Firmicutes(100);Clostridia(100);Clostridiales(100);Lachnospiraceae(100);unclassified(100);
Otu01006	6	Bacteria(100);unclassified(100);unclassified(100);unclassified(100);unclassified(100);unclassified(100);
Otu01007	6	Bacteria(100);unclassified(100);unclassified(100);unclassified(100);unclassified(100);unclassified(100);
Otu01008	6	Bacteria(100);unclassified(84);unclassified(84);unclassified(84);unclassified(84);unclassified(84);
Otu01009	6	Bacteria(100);Firmicutes(100);Clostridia(100);Clostridiales(100);Lachnospiraceae(100);unclassified(100);
Otu01010	6	Bacteria(100);Firmicutes(100);Bacilli(100);unclassified(84);unclassified(84);unclassified(84);
Otu01011	6	Bacteria(100);unclassified(100);unclassified(100);unclassified(100);unclassified(100);unclassified(100);
Otu01012	6	Bacteria(100);Firmicutes(100);Clostridia(100);Clostridiales(100);Lachnospiraceae(100);unclassified(100);
Otu01013	6	Bacteria(100);unclassified(100);unclassified(100);unclassified(100);unclassified(100);unclassified(100);
Otu01014	6	Bacteria(100);Firmicutes(100);Clostridia(100);Clostridiales(100);Lachnospiraceae(100);unclassified(100);
Otu01015	6	Bacteria(100);Firmicutes(100);Clostridia(100);Clostridiales(100);Lachnospiraceae(100);unclassified(100);
Otu01016	6	Bacteria(100);Firmicutes(100);Clostridia(100);Clostridiales(100);Lachnospiraceae(67);unclassified(67);
Otu01017	6	Bacteria(100);unclassified(100);unclassified(100);unclassified(100);unclassified(100);unclassified(100);
Otu01018	6	Bacteria(100);Bacteroidetes(84);unclassified(84);unclassified(84);unclassified(84);unclassified(84);
Otu01019	6	Bacteria(100);Firmicutes(100);unclassified(67);unclassified(67);unclassified(67);unclassified(67);
Otu01020	6	Bacteria(100);Firmicutes(100);Clostridia(100);Clostridiales(100);unclassified(100);unclassified(100);
Otu01021	6	Bacteria(100);Firmicutes(100);Clostridia(100);Clostridiales(100);Lachnospiraceae(100);unclassified(100);
Otu01022	6	Bacteria(100);Firmicutes(100);Clostridia(100);Clostridiales(100);Lachnospiraceae(100);unclassified(100);
Otu01023	6	Bacteria(100);Firmicutes(84);Clostridia(84);Clostridiales(84);Lachnospiraceae(67);unclassified(67);
Otu01024	6	Bacteria(100);Firmicutes(100);Clostridia(100);Clostridiales(100);Lachnospiraceae(100);unclassified(100);
Otu01025	6	Bacteria(100);Firmicutes(67);unclassified(100);unclassified(100);unclassified(100);unclassified(100);
Otu01026	6	Bacteria(100);Firmicutes(100);Clostridia(100);Clostridiales(100);Lachnospiraceae(100);unclassified(100);
Otu01027	6	Bacteria(100);Firmicutes(100);Clostridia(100);Clostridiales(100);Lachnospiraceae(100);unclassified(100);
Otu01028	6	Bacteria(100);Firmicutes(100);Clostridia(100);Clostridiales(100);Lachnospiraceae(100);unclassified(100);
Otu01029	6	Bacteria(100);unclassified(100);unclassified(100);unclassified(100);unclassified(100);unclassified(100);
Otu01030	6	Bacteria(100);Firmicutes(100);Clostridia(84);Clostridiales(84);unclassified(84);unclassified(84);
Otu01031	6	Bacteria(100);Firmicutes(100);Clostridia(84);Clostridiales(84);unclassified(84);unclassified(84);
Otu01032	6	Bacteria(100);Firmicutes(100);Clostridia(100);Clostridiales(100);Lachnospiraceae(100);unclassified(100);
Otu01033	6	Bacteria(100);Firmicutes(100);Clostridia(100);Clostridiales(100);unclassified(84);unclassified(84);
Otu01034	6	Bacteria(100);Firmicutes(100);Clostridia(100);Clostridiales(100);unclassified(67);unclassified(67);
Otu01035	6	Bacteria(100);Firmicutes(84);Clostridia(84);Clostridiales(84);unclassified(100);unclassified(100);
Otu01036	6	Bacteria(100);Firmicutes(100);Clostridia(100);Clostridiales(100);Lachnospiraceae(100);unclassified(100);
Otu01037	6	Bacteria(100);Firmicutes(100);Clostridia(100);Clostridiales(100);Lachnospiraceae(100);unclassified(84);
Otu01038	6	Bacteria(100);Firmicutes(100);Clostridia(100);Clostridiales(100);Lachnospiraceae(100);unclassified(100);
Otu01039	6	Bacteria(100);unclassified(100);unclassified(100);unclassified(100);unclassified(100);unclassified(100);
Otu01040	6	Bacteria(100);Firmicutes(100);Clostridia(100);Clostridiales(100);Lachnospiraceae(100);unclassified(100);
Otu01041	6	Bacteria(100);Firmicutes(100);Clostridia(100);Clostridiales(100);Lachnospiraceae(100);unclassified(67);
Otu01042	6	Bacteria(100);unclassified(100);unclassified(100);unclassified(100);unclassified(100);unclassified(100);
Otu01043	6	Bacteria(100);unclassified(100);unclassified(100);unclassified(100);unclassified(100);unclassified(100);
Otu01044	6	Bacteria(100);Firmicutes(100);Clostridia(100);Clostridiales(100);Lachnospiraceae(100);unclassified(84);
Otu01045	6	Bacteria(100);Bacteroidetes(100);unclassified(100);unclassified(100);unclassified(100);unclassified(100);
Otu01046	6	Bacteria(100);Firmicutes(100);Clostridia(100);Clostridiales(100);Lachnospiraceae(100);Dorea(100);
Otu01047	6	Bacteria(100);Firmicutes(100);Clostridia(100);Clostridiales(100);Ruminococcaceae(100);unclassified(100);
Otu01048	6	Bacteria(100);Firmicutes(100);Clostridia(84);Clostridiales(84);Lachnospiraceae(84);unclassified(84);
Otu01049	6	Bacteria(100);unclassified(100);unclassified(100);unclassified(100);unclassified(100);unclassified(100);
Otu01050	6	Bacteria(100);Firmicutes(100);Clostridia(100);Clostridiales(100);Lachnospiraceae(100);unclassified(100);
Otu01051	6	Bacteria(100);unclassified(100);unclassified(100);unclassified(100);unclassified(100);unclassified(100);
Otu01052	6	Bacteria(100);Firmicutes(100);Clostridia(100);Clostridiales(100);Lachnospiraceae(100);unclassified(100);
Otu01053	6	Bacteria(100);Firmicutes(100);Clostridia(100);Clostridiales(100);Lachnospiraceae(100);unclassified(100);
Otu01054	6	Bacteria(100);Bacteroidetes(100);Bacteroidia(67);Bacteroidales(67);unclassified(67);unclassified(67);
Otu01055	6	Bacteria(100);unclassified(100);unclassified(100);unclassified(100);unclassified(100);unclassified(100);
Otu01056	6	Bacteria(100);unclassified(100);unclassified(100);unclassified(100);unclassified(100);unclassified(100);
Otu01057	6	Bacteria(100);unclassified(100);unclassified(100);unclassified(100);unclassified(100);unclassified(100);
Otu01058	6	Bacteria(100);Bacteroidetes(84);unclassified(84);unclassified(84);unclassified(84);unclassified(84);
Otu01059	6	Bacteria(100);Firmicutes(100);Clostridia(100);Clostridiales(100);Lachnospiraceae(100);unclassified(100);
Otu01060	6	Bacteria(100);unclassified(100);unclassified(100);unclassified(100);unclassified(100);unclassified(100);
Otu01061	6	Bacteria(100);Firmicutes(100);Clostridia(100);Clostridiales(100);unclassified(100);unclassified(100);
Otu01062	6	Bacteria(100);Firmicutes(100);Clostridia(100);Clostridiales(100);Lachnospiraceae(100);unclassified(100);
Otu01063	6	Bacteria(100);Firmicutes(100);Clostridia(100);Clostridiales(100);Lachnospiraceae(100);unclassified(100);
Otu01064	6	Bacteria(100);Firmicutes(84);Clostridia(84);Clostridiales(84);unclassified(100);unclassified(100);
Otu01065	6	Bacteria(100);unclassified(67);unclassified(67);unclassified(67);unclassified(67);unclassified(67);
Otu01066	6	Bacteria(100);unclassified(100);unclassified(100);unclassified(100);unclassified(100);unclassified(100);
Otu01067	6	Bacteria(100);Firmicutes(100);Clostridia(100);Clostridiales(100);Lachnospiraceae(100);unclassified(100);
Otu01068	6	Bacteria(100);unclassified(100);unclassified(100);unclassified(100);unclassified(100);unclassified(100);
Otu01069	6	Bacteria(100);Verrucomicrobia(100);Verrucomicrobiae(100);Verrucomicrobiales(100);Verrucomicrobiaceae(100);Akkermansia(100);
Otu01070	6	Bacteria(100);Bacteroidetes(100);unclassified(100);unclassified(100);unclassified(100);unclassified(100);
Otu01071	6	Bacteria(100);Firmicutes(100);Clostridia(100);Clostridiales(100);Lachnospiraceae(84);unclassified(84);
Otu01072	6	Bacteria(100);unclassified(100);unclassified(100);unclassified(100);unclassified(100);unclassified(100);
Otu01073	6	Bacteria(100);Firmicutes(100);Clostridia(100);Clostridiales(100);Lachnospiraceae(100);unclassified(100);
Otu01074	6	Bacteria(100);Firmicutes(100);Clostridia(100);Clostridiales(100);Lachnospiraceae(100);unclassified(100);
Otu01075	6	Bacteria(100);unclassified(100);unclassified(100);unclassified(100);unclassified(100);unclassified(100);
Otu01076	6	Bacteria(100);Firmicutes(100);Clostridia(100);Clostridiales(100);Lachnospiraceae(67);unclassified(100);
Otu01077	6	Bacteria(100);Firmicutes(100);Clostridia(100);Clostridiales(100);Lachnospiraceae(100);unclassified(100);
Otu01078	6	Bacteria(100);Bacteroidetes(84);unclassified(100);unclassified(100);unclassified(100);unclassified(100);
Otu01079	6	Bacteria(100);unclassified(100);unclassified(100);unclassified(100);unclassified(100);unclassified(100);
Otu01080	6	Bacteria(100);unclassified(100);unclassified(100);unclassified(100);unclassified(100);unclassified(100);
Otu01081	6	Bacteria(100);Firmicutes(100);Clostridia(100);Clostridiales(100);Lachnospiraceae(100);unclassified(100);
Otu01082	6	Bacteria(100);Bacteroidetes(100);unclassified(67);unclassified(67);unclassified(67);unclassified(67);
Otu01083	6	Bacteria(100);Firmicutes(100);Clostridia(100);Clostridiales(100);Lachnospiraceae(84);unclassified(84);
Otu01084	6	Bacteria(100);unclassified(100);unclassified(100);unclassified(100);unclassified(100);unclassified(100);
Otu01085	6	Bacteria(100);unclassified(100);unclassified(100);unclassified(100);unclassified(100);unclassified(100);
Otu01086	6	Bacteria(100);Firmicutes(100);Clostridia(100);Clostridiales(100);unclassified(100);unclassified(100);
Otu01087	6	Bacteria(100);unclassified(67);unclassified(67);unclassified(67);unclassified(67);unclassified(67);
Otu01088	6	Bacteria(100);Firmicutes(100);Clostridia(100);Clostridiales(100);Lachnospiraceae(100);unclassified(100);
Otu01089	6	Bacteria(100);Firmicutes(84);Bacilli(84);Lactobacillales(67);unclassified(67);unclassified(67);
Otu01090	6	Bacteria(100);unclassified(100);unclassified(100);unclassified(100);unclassified(100);unclassified(100);
Otu01091	6	Bacteria(100);unclassified(100);unclassified(100);unclassified(100);unclassified(100);unclassified(100);
Otu01092	6	Bacteria(100);unclassified(67);unclassified(67);unclassified(67);unclassified(67);unclassified(67);
Otu01093	6	Bacteria(100);unclassified(100);unclassified(100);unclassified(100);unclassified(100);unclassified(100);
Otu01094	6	Bacteria(100);Firmicutes(100);Clostridia(100);Clostridiales(100);Lachnospiraceae(84);unclassified(84);
Otu01095	6	Bacteria(100);Firmicutes(100);Clostridia(100);Clostridiales(100);Lachnospiraceae(100);unclassified(100);
Otu01096	6	Bacteria(100);unclassified(100);unclassified(100);unclassified(100);unclassified(100);unclassified(100);
Otu01097	6	Bacteria(100);Firmicutes(100);Clostridia(100);Clostridiales(100);Lachnospiraceae(100);unclassified(100);
Otu01098	6	Bacteria(100);unclassified(100);unclassified(100);unclassified(100);unclassified(100);unclassified(100);
Otu01099	6	Bacteria(100);Firmicutes(100);Clostridia(100);Clostridiales(100);unclassified(100);unclassified(100);
Otu01100	6	Bacteria(100);Firmicutes(100);Clostridia(100);Clostridiales(100);unclassified(100);unclassified(100);
Otu01101	6	Bacteria(100);Firmicutes(100);Clostridia(100);Clostridiales(100);Lachnospiraceae(100);unclassified(100);
Otu01102	6	Bacteria(100);Firmicutes(100);Clostridia(100);Clostridiales(100);Lachnospiraceae(100);unclassified(100);
Otu01103	6	Bacteria(100);Firmicutes(100);Clostridia(100);Clostridiales(100);Lachnospiraceae(84);unclassified(84);
Otu01104	6	Bacteria(100);Firmicutes(100);Clostridia(100);Clostridiales(100);Lachnospiraceae(100);unclassified(100);
Otu01105	6	Bacteria(100);Firmicutes(100);Clostridia(100);Clostridiales(100);Lachnospiraceae(100);unclassified(100);
Otu01106	6	Bacteria(100);Bacteroidetes(100);unclassified(100);unclassified(100);unclassified(100);unclassified(100);
Otu01107	6	Bacteria(100);Firmicutes(100);Clostridia(100);Clostridiales(100);Lachnospiraceae(100);unclassified(100);
Otu01108	6	Bacteria(100);unclassified(100);unclassified(100);unclassified(100);unclassified(100);unclassified(100);
Otu01109	6	Bacteria(100);unclassified(100);unclassified(100);unclassified(100);unclassified(100);unclassified(100);
Otu01110	5	Bacteria(100);Firmicutes(100);Clostridia(100);Clostridiales(100);Lachnospiraceae(80);unclassified(80);
Otu01111	5	Bacteria(100);unclassified(61);unclassified(61);unclassified(61);unclassified(61);unclassified(61);
Otu01112	5	Bacteria(100);Firmicutes(100);Clostridia(100);Clostridiales(100);unclassified(80);unclassified(80);
Otu01113	5	Bacteria(100);Firmicutes(100);Clostridia(100);Clostridiales(100);Lachnospiraceae(100);unclassified(100);
Otu01114	5	Bacteria(100);Firmicutes(100);Clostridia(100);Clostridiales(100);Lachnospiraceae(100);unclassified(100);
Otu01115	5	Bacteria(100);Bacteroidetes(61);unclassified(61);unclassified(61);unclassified(61);unclassified(61);
Otu01116	5	Bacteria(100);unclassified(100);unclassified(100);unclassified(100);unclassified(100);unclassified(100);
Otu01117	5	Bacteria(100);Firmicutes(100);Clostridia(100);Clostridiales(100);Lachnospiraceae(100);unclassified(100);
Otu01118	5	Bacteria(100);Bacteroidetes(100);unclassified(61);unclassified(61);unclassified(61);unclassified(61);
Otu01119	5	Bacteria(100);Bacteroidetes(100);unclassified(80);unclassified(80);unclassified(80);unclassified(80);
Otu01120	5	Bacteria(100);unclassified(100);unclassified(100);unclassified(100);unclassified(100);unclassified(100);
Otu01121	5	Bacteria(100);Firmicutes(100);Clostridia(100);Clostridiales(100);Lachnospiraceae(100);unclassified(100);
Otu01122	5	Bacteria(100);Firmicutes(100);Clostridia(100);Clostridiales(100);unclassified(61);unclassified(61);
Otu01123	5	Bacteria(100);Bacteroidetes(61);unclassified(61);unclassified(61);unclassified(61);unclassified(61);
Otu01124	5	Bacteria(100);unclassified(100);unclassified(100);unclassified(100);unclassified(100);unclassified(100);
Otu01125	5	Bacteria(100);Firmicutes(100);Clostridia(100);Clostridiales(100);Lachnospiraceae(80);unclassified(80);
Otu01126	5	Bacteria(100);unclassified(100);unclassified(100);unclassified(100);unclassified(100);unclassified(100);
Otu01127	5	Bacteria(100);Bacteroidetes(100);Bacteroidia(80);Bacteroidales(80);unclassified(80);unclassified(80);
Otu01128	5	Bacteria(100);Firmicutes(100);Clostridia(80);Clostridiales(80);Lachnospiraceae(80);unclassified(80);
Otu01129	5	Bacteria(100);Firmicutes(100);Clostridia(100);Clostridiales(100);Lachnospiraceae(100);unclassified(100);
Otu01130	5	Bacteria(100);unclassified(100);unclassified(100);unclassified(100);unclassified(100);unclassified(100);
Otu01131	5	Bacteria(100);Bacteroidetes(100);Bacteroidia(100);Bacteroidales(100);unclassified(80);unclassified(80);
Otu01132	5	Bacteria(100);Firmicutes(100);Clostridia(100);Clostridiales(100);Lachnospiraceae(80);unclassified(80);
Otu01133	5	Bacteria(100);unclassified(100);unclassified(100);unclassified(100);unclassified(100);unclassified(100);
Otu01134	5	Bacteria(100);Bacteroidetes(100);unclassified(100);unclassified(100);unclassified(100);unclassified(100);
Otu01135	5	Bacteria(100);unclassified(100);unclassified(100);unclassified(100);unclassified(100);unclassified(100);
Otu01136	5	Bacteria(100);unclassified(100);unclassified(100);unclassified(100);unclassified(100);unclassified(100);
Otu01137	5	Bacteria(100);Firmicutes(80);Clostridia(80);Clostridiales(80);Lachnospiraceae(80);unclassified(80);
Otu01138	5	Bacteria(100);Firmicutes(100);Clostridia(100);Clostridiales(100);unclassified(100);unclassified(100);
Otu01139	5	Bacteria(100);Bacteroidetes(100);Bacteroidia(100);Bacteroidales(100);unclassified(100);unclassified(100);
Otu01140	5	Bacteria(100);unclassified(80);unclassified(80);unclassified(80);unclassified(80);unclassified(80);
Otu01141	5	Bacteria(100);Firmicutes(100);Clostridia(100);Clostridiales(100);Lachnospiraceae(61);unclassified(61);
Otu01142	5	Bacteria(100);unclassified(100);unclassified(100);unclassified(100);unclassified(100);unclassified(100);
Otu01143	5	Bacteria(100);Bacteroidetes(80);unclassified(80);unclassified(80);unclassified(80);unclassified(80);
Otu01144	5	Bacteria(100);unclassified(80);unclassified(80);unclassified(80);unclassified(80);unclassified(80);
Otu01145	5	Bacteria(100);unclassified(100);unclassified(100);unclassified(100);unclassified(100);unclassified(100);
Otu01146	5	Bacteria(100);Firmicutes(100);Bacilli(100);Lactobacillales(80);unclassified(80);unclassified(80);
Otu01147	5	Bacteria(100);Firmicutes(100);Clostridia(100);Clostridiales(100);Lachnospiraceae(100);unclassified(100);
Otu01148	5	Bacteria(100);unclassified(100);unclassified(100);unclassified(100);unclassified(100);unclassified(100);
Otu01149	5	Bacteria(100);Bacteroidetes(100);unclassified(100);unclassified(100);unclassified(100);unclassified(100);
Otu01150	5	Bacteria(100);Firmicutes(100);Erysipelotrichia(100);Erysipelotrichales(100);Erysipelotrichaceae(100);unclassified(100);
Otu01151	5	Bacteria(100);Proteobacteria(100);unclassified(80);unclassified(80);unclassified(80);unclassified(80);
Otu01152	5	Bacteria(100);Firmicutes(100);Clostridia(100);Clostridiales(100);Lachnospiraceae(100);unclassified(100);
Otu01153	5	Bacteria(100);Bacteroidetes(80);unclassified(80);unclassified(80);unclassified(80);unclassified(80);
Otu01154	5	Bacteria(100);Firmicutes(100);Clostridia(100);Clostridiales(100);unclassified(61);unclassified(61);
Otu01155	5	Bacteria(100);Firmicutes(100);Clostridia(100);Clostridiales(100);Lachnospiraceae(100);unclassified(100);
Otu01156	5	Bacteria(100);unclassified(100);unclassified(100);unclassified(100);unclassified(100);unclassified(100);
Otu01157	5	Bacteria(100);unclassified(100);unclassified(100);unclassified(100);unclassified(100);unclassified(100);
Otu01158	5	Bacteria(100);Firmicutes(100);Clostridia(100);Clostridiales(100);Lachnospiraceae(100);unclassified(80);
Otu01159	5	Bacteria(100);unclassified(100);unclassified(100);unclassified(100);unclassified(100);unclassified(100);
Otu01160	5	Bacteria(100);Bacteroidetes(100);unclassified(61);unclassified(61);unclassified(61);unclassified(61);
Otu01161	5	Bacteria(100);Bacteroidetes(100);unclassified(100);unclassified(100);unclassified(100);unclassified(100);
Otu01162	5	Bacteria(100);Firmicutes(100);Clostridia(100);Clostridiales(100);Lachnospiraceae(100);unclassified(100);
Otu01163	5	Bacteria(100);unclassified(100);unclassified(100);unclassified(100);unclassified(100);unclassified(100);
Otu01164	5	Bacteria(100);unclassified(100);unclassified(100);unclassified(100);unclassified(100);unclassified(100);
Otu01165	5	Bacteria(100);Bacteroidetes(100);unclassified(100);unclassified(100);unclassified(100);unclassified(100);
Otu01166	5	Bacteria(100);unclassified(61);unclassified(61);unclassified(61);unclassified(61);unclassified(61);
Otu01167	5	Bacteria(100);Firmicutes(100);Clostridia(100);Clostridiales(100);Lachnospiraceae(100);unclassified(100);
Otu01168	5	Bacteria(100);Firmicutes(100);Clostridia(100);Clostridiales(100);Lachnospiraceae(100);unclassified(100);
Otu01169	5	Bacteria(100);unclassified(61);unclassified(61);unclassified(61);unclassified(61);unclassified(61);
Otu01170	5	Bacteria(100);unclassified(100);unclassified(100);unclassified(100);unclassified(100);unclassified(100);
Otu01171	5	Bacteria(100);Firmicutes(100);Clostridia(100);Clostridiales(100);Lachnospiraceae(100);unclassified(61);
Otu01172	5	Bacteria(100);Firmicutes(100);unclassified(61);unclassified(61);unclassified(61);unclassified(61);
Otu01173	5	Bacteria(100);Bacteroidetes(100);unclassified(61);unclassified(61);unclassified(61);unclassified(61);
Otu01174	5	Bacteria(100);unclassified(100);unclassified(100);unclassified(100);unclassified(100);unclassified(100);
Otu01175	5	Bacteria(100);Bacteroidetes(100);unclassified(61);unclassified(61);unclassified(61);unclassified(61);
Otu01176	5	Bacteria(100);Firmicutes(100);Clostridia(100);Clostridiales(100);Ruminococcaceae(100);unclassified(100);
Otu01177	5	Bacteria(100);unclassified(100);unclassified(100);unclassified(100);unclassified(100);unclassified(100);
Otu01178	5	Bacteria(100);Firmicutes(100);Clostridia(100);Clostridiales(100);Lachnospiraceae(100);unclassified(100);
Otu01179	5	Bacteria(100);Bacteroidetes(100);unclassified(80);unclassified(80);unclassified(80);unclassified(80);
Otu01180	5	Bacteria(100);Firmicutes(100);Clostridia(100);Clostridiales(100);Lachnospiraceae(100);unclassified(100);
Otu01181	5	Bacteria(100);Firmicutes(100);Clostridia(100);Clostridiales(100);Lachnospiraceae(100);unclassified(100);
Otu01182	5	Bacteria(100);unclassified(100);unclassified(100);unclassified(100);unclassified(100);unclassified(100);
Otu01183	5	Bacteria(100);Bacteroidetes(100);Bacteroidia(61);Bacteroidales(61);unclassified(61);unclassified(61);
Otu01184	5	Bacteria(100);unclassified(100);unclassified(100);unclassified(100);unclassified(100);unclassified(100);
Otu01185	5	Bacteria(100);unclassified(100);unclassified(100);unclassified(100);unclassified(100);unclassified(100);
Otu01186	5	Bacteria(100);unclassified(100);unclassified(100);unclassified(100);unclassified(100);unclassified(100);
Otu01187	5	Bacteria(100);Firmicutes(80);unclassified(61);unclassified(61);unclassified(61);unclassified(61);
Otu01188	5	Bacteria(100);Firmicutes(100);Clostridia(100);Clostridiales(100);Lachnospiraceae(100);unclassified(100);
Otu01189	5	Bacteria(100);Firmicutes(100);Clostridia(100);Clostridiales(100);Lachnospiraceae(100);unclassified(100);
Otu01190	5	Bacteria(100);Firmicutes(100);Clostridia(100);Clostridiales(100);Lachnospiraceae(100);unclassified(100);
Otu01191	5	Bacteria(100);unclassified(100);unclassified(100);unclassified(100);unclassified(100);unclassified(100);
Otu01192	5	Bacteria(100);unclassified(100);unclassified(100);unclassified(100);unclassified(100);unclassified(100);
Otu01193	5	Bacteria(100);Firmicutes(100);Clostridia(100);Clostridiales(100);Lachnospiraceae(100);unclassified(100);
Otu01194	5	Bacteria(100);Bacteroidetes(100);unclassified(61);unclassified(61);unclassified(61);unclassified(61);
Otu01195	5	Bacteria(100);unclassified(100);unclassified(100);unclassified(100);unclassified(100);unclassified(100);
Otu01196	5	Bacteria(100);Firmicutes(100);Clostridia(100);Clostridiales(100);Lachnospiraceae(100);unclassified(100);
Otu01197	5	Bacteria(100);Bacteroidetes(61);unclassified(61);unclassified(61);unclassified(61);unclassified(61);
Otu01198	5	Bacteria(100);Firmicutes(100);Clostridia(100);Clostridiales(100);Lachnospiraceae(100);unclassified(100);
Otu01199	5	Bacteria(100);Firmicutes(100);Clostridia(100);Clostridiales(100);Lachnospiraceae(100);unclassified(100);
Otu01200	5	Bacteria(100);unclassified(100);unclassified(100);unclassified(100);unclassified(100);unclassified(100);
Otu01201	5	Bacteria(100);unclassified(100);unclassified(100);unclassified(100);unclassified(100);unclassified(100);
Otu01202	5	Bacteria(100);Firmicutes(100);Clostridia(100);Clostridiales(100);Lachnospiraceae(100);unclassified(100);
Otu01203	5	Bacteria(100);Firmicutes(100);Clostridia(100);Clostridiales(100);unclassified(100);unclassified(100);
Otu01204	5	Bacteria(100);Bacteroidetes(100);Bacteroidia(100);Bacteroidales(100);unclassified(100);unclassified(100);
Otu01205	5	Bacteria(100);Firmicutes(100);Clostridia(100);Clostridiales(100);Lachnospiraceae(61);unclassified(61);
Otu01206	5	Bacteria(100);unclassified(100);unclassified(100);unclassified(100);unclassified(100);unclassified(100);
Otu01207	5	Bacteria(100);unclassified(100);unclassified(100);unclassified(100);unclassified(100);unclassified(100);
Otu01208	5	Bacteria(100);Firmicutes(100);Clostridia(100);Clostridiales(100);Lachnospiraceae(100);unclassified(100);
Otu01209	5	Bacteria(100);Firmicutes(100);Clostridia(100);Clostridiales(100);Lachnospiraceae(100);unclassified(100);
Otu01210	5	Bacteria(100);Bacteroidetes(100);Bacteroidia(80);Bacteroidales(80);Porphyromonadaceae(61);unclassified(61);
Otu01211	5	Bacteria(100);Firmicutes(100);Clostridia(100);Clostridiales(100);Lachnospiraceae(100);unclassified(100);
Otu01212	5	Bacteria(100);unclassified(100);unclassified(100);unclassified(100);unclassified(100);unclassified(100);
Otu01213	5	Bacteria(100);Firmicutes(100);Clostridia(100);Clostridiales(100);Lachnospiraceae(100);unclassified(100);
Otu01214	5	Bacteria(100);Bacteroidetes(100);unclassified(61);unclassified(61);unclassified(61);unclassified(61);
Otu01215	5	Bacteria(100);unclassified(100);unclassified(100);unclassified(100);unclassified(100);unclassified(100);
Otu01216	5	Bacteria(100);unclassified(100);unclassified(100);unclassified(100);unclassified(100);unclassified(100);
Otu01217	5	Bacteria(100);Actinobacteria(100);Actinobacteria(100);Coriobacteriales(100);Coriobacteriaceae(100);Olsenella(100);
Otu01218	5	Bacteria(100);unclassified(80);unclassified(80);unclassified(80);unclassified(80);unclassified(80);
Otu01219	5	Bacteria(100);Firmicutes(100);Clostridia(100);Clostridiales(100);Lachnospiraceae(100);unclassified(100);
Otu01220	5	Bacteria(100);Firmicutes(100);Clostridia(100);Clostridiales(100);unclassified(80);unclassified(80);
Otu01221	5	Bacteria(100);Bacteroidetes(100);unclassified(100);unclassified(100);unclassified(100);unclassified(100);
Otu01222	5	Bacteria(100);Firmicutes(100);Clostridia(100);Clostridiales(100);Lachnospiraceae(100);unclassified(100);
Otu01223	5	Bacteria(100);Firmicutes(100);Clostridia(100);Clostridiales(100);Lachnospiraceae(100);unclassified(100);
Otu01224	5	Bacteria(100);unclassified(61);unclassified(61);unclassified(61);unclassified(61);unclassified(61);
Otu01225	5	Bacteria(100);Bacteroidetes(100);unclassified(100);unclassified(100);unclassified(100);unclassified(100);
Otu01226	5	Bacteria(100);unclassified(100);unclassified(100);unclassified(100);unclassified(100);unclassified(100);
Otu01227	5	Bacteria(100);Firmicutes(100);Clostridia(100);Clostridiales(100);Lachnospiraceae(100);unclassified(100);
Otu01228	5	Bacteria(100);unclassified(100);unclassified(100);unclassified(100);unclassified(100);unclassified(100);
Otu01229	4	Bacteria(100);Bacteroidetes(100);Bacteroidia(75);Bacteroidales(75);unclassified(75);unclassified(75);
Otu01230	4	Bacteria(100);unclassified(100);unclassified(100);unclassified(100);unclassified(100);unclassified(100);
Otu01231	4	Bacteria(100);Firmicutes(75);Clostridia(75);Clostridiales(75);unclassified(100);unclassified(100);
Otu01232	4	Bacteria(100);Firmicutes(100);Clostridia(100);Clostridiales(100);Lachnospiraceae(100);unclassified(100);
Otu01233	4	Bacteria(100);unclassified(100);unclassified(100);unclassified(100);unclassified(100);unclassified(100);
Otu01234	4	Bacteria(100);Firmicutes(100);Clostridia(100);Clostridiales(100);Lachnospiraceae(100);unclassified(100);
Otu01235	4	Bacteria(100);unclassified(100);unclassified(100);unclassified(100);unclassified(100);unclassified(100);
Otu01236	4	Bacteria(100);Firmicutes(100);Clostridia(100);Clostridiales(100);Lachnospiraceae(75);unclassified(75);
Otu01237	4	Bacteria(100);unclassified(100);unclassified(100);unclassified(100);unclassified(100);unclassified(100);
Otu01238	4	Bacteria(100);Bacteroidetes(100);Bacteroidia(100);Bacteroidales(100);unclassified(100);unclassified(100);
Otu01239	4	Bacteria(100);Firmicutes(100);Clostridia(100);Clostridiales(100);unclassified(100);unclassified(100);
Otu01240	4	Bacteria(100);Firmicutes(100);Clostridia(100);Clostridiales(100);Lachnospiraceae(100);unclassified(100);
Otu01241	4	Bacteria(100);unclassified(100);unclassified(100);unclassified(100);unclassified(100);unclassified(100);
Otu01242	4	Bacteria(100);Firmicutes(100);Clostridia(100);Clostridiales(100);Lachnospiraceae(100);unclassified(100);
Otu01243	4	Bacteria(100);Firmicutes(100);Clostridia(100);Clostridiales(100);Lachnospiraceae(100);unclassified(100);
Otu01244	4	Bacteria(100);Bacteroidetes(100);Bacteroidia(100);Bacteroidales(100);Rikenellaceae(100);unclassified(100);
Otu01245	4	Bacteria(100);unclassified(100);unclassified(100);unclassified(100);unclassified(100);unclassified(100);
Otu01246	4	Bacteria(100);Firmicutes(100);Clostridia(100);Clostridiales(100);unclassified(100);unclassified(100);
Otu01247	4	Bacteria(100);Firmicutes(100);Clostridia(100);Clostridiales(100);Lachnospiraceae(100);unclassified(75);
Otu01248	4	Bacteria(100);Bacteroidetes(75);unclassified(100);unclassified(100);unclassified(100);unclassified(100);
Otu01249	4	Bacteria(100);unclassified(100);unclassified(100);unclassified(100);unclassified(100);unclassified(100);
Otu01250	4	Bacteria(100);Firmicutes(100);Clostridia(100);Clostridiales(100);unclassified(100);unclassified(100);
Otu01251	4	Bacteria(100);unclassified(100);unclassified(100);unclassified(100);unclassified(100);unclassified(100);
Otu01252	4	Bacteria(100);unclassified(75);unclassified(75);unclassified(75);unclassified(75);unclassified(75);
Otu01253	4	Bacteria(100);Actinobacteria(100);Actinobacteria(100);Coriobacteriales(100);Coriobacteriaceae(100);Olsenella(100);
Otu01254	4	Bacteria(100);Firmicutes(100);Clostridia(100);Clostridiales(100);Lachnospiraceae(100);unclassified(100);
Otu01255	4	Bacteria(100);Firmicutes(100);Clostridia(100);Clostridiales(100);Lachnospiraceae(100);unclassified(100);
Otu01256	4	Bacteria(100);unclassified(75);unclassified(75);unclassified(75);unclassified(75);unclassified(75);
Otu01257	4	Bacteria(100);unclassified(100);unclassified(100);unclassified(100);unclassified(100);unclassified(100);
Otu01258	4	Bacteria(100);Firmicutes(100);Clostridia(100);Clostridiales(100);Lachnospiraceae(100);unclassified(100);
Otu01259	4	Bacteria(100);unclassified(75);unclassified(75);unclassified(75);unclassified(75);unclassified(75);
Otu01260	4	Bacteria(100);unclassified(100);unclassified(100);unclassified(100);unclassified(100);unclassified(100);
Otu01261	4	Bacteria(100);unclassified(100);unclassified(100);unclassified(100);unclassified(100);unclassified(100);
Otu01262	4	Bacteria(100);Firmicutes(100);Clostridia(100);Clostridiales(100);unclassified(75);unclassified(75);
Otu01263	4	Bacteria(100);Firmicutes(100);Clostridia(100);Clostridiales(100);Lachnospiraceae(100);unclassified(100);
Otu01264	4	Bacteria(100);Firmicutes(100);Clostridia(100);Clostridiales(100);Ruminococcaceae(100);unclassified(100);
Otu01265	4	Bacteria(100);Firmicutes(100);Clostridia(100);Clostridiales(100);Lachnospiraceae(100);unclassified(100);
Otu01266	4	Bacteria(100);Firmicutes(100);Clostridia(100);Clostridiales(100);Lachnospiraceae(100);unclassified(100);
Otu01267	4	Bacteria(100);unclassified(100);unclassified(100);unclassified(100);unclassified(100);unclassified(100);
Otu01268	4	Bacteria(100);Firmicutes(100);Clostridia(100);Clostridiales(100);unclassified(100);unclassified(100);
Otu01269	4	Bacteria(100);unclassified(100);unclassified(100);unclassified(100);unclassified(100);unclassified(100);
Otu01270	4	Bacteria(100);unclassified(100);unclassified(100);unclassified(100);unclassified(100);unclassified(100);
Otu01271	4	Bacteria(100);unclassified(100);unclassified(100);unclassified(100);unclassified(100);unclassified(100);
Otu01272	4	Bacteria(100);Firmicutes(100);Clostridia(100);Clostridiales(100);Lachnospiraceae(100);unclassified(100);
Otu01273	4	Bacteria(100);Firmicutes(100);Clostridia(100);Clostridiales(100);Lachnospiraceae(100);unclassified(100);
Otu01274	4	Bacteria(100);Firmicutes(100);Clostridia(100);Clostridiales(100);Lachnospiraceae(100);unclassified(100);
Otu01275	4	Bacteria(100);Firmicutes(100);Clostridia(100);Clostridiales(100);unclassified(100);unclassified(100);
Otu01276	4	Bacteria(100);Bacteroidetes(100);unclassified(100);unclassified(100);unclassified(100);unclassified(100);
Otu01277	4	Bacteria(100);unclassified(100);unclassified(100);unclassified(100);unclassified(100);unclassified(100);
Otu01278	4	Bacteria(100);Bacteroidetes(100);unclassified(100);unclassified(100);unclassified(100);unclassified(100);
Otu01279	4	Bacteria(100);Bacteroidetes(100);unclassified(100);unclassified(100);unclassified(100);unclassified(100);
Otu01280	4	Bacteria(100);Firmicutes(100);Clostridia(100);Clostridiales(100);Lachnospiraceae(100);unclassified(100);
Otu01281	4	Bacteria(100);unclassified(100);unclassified(100);unclassified(100);unclassified(100);unclassified(100);
Otu01282	4	Bacteria(100);unclassified(100);unclassified(100);unclassified(100);unclassified(100);unclassified(100);
Otu01283	4	Bacteria(100);Bacteroidetes(100);unclassified(100);unclassified(100);unclassified(100);unclassified(100);
Otu01284	4	Bacteria(100);Bacteroidetes(75);unclassified(75);unclassified(75);unclassified(75);unclassified(75);
Otu01285	4	Bacteria(100);Firmicutes(100);Clostridia(100);Clostridiales(100);unclassified(100);unclassified(100);
Otu01286	4	Bacteria(100);Bacteroidetes(100);Bacteroidia(100);Bacteroidales(100);unclassified(100);unclassified(100);
Otu01287	4	Bacteria(100);unclassified(100);unclassified(100);unclassified(100);unclassified(100);unclassified(100);
Otu01288	4	Bacteria(100);Firmicutes(100);Clostridia(100);Clostridiales(100);Lachnospiraceae(100);unclassified(100);
Otu01289	4	Bacteria(100);Bacteroidetes(100);Bacteroidia(75);Bacteroidales(75);unclassified(75);unclassified(75);
Otu01290	4	Bacteria(100);unclassified(75);unclassified(75);unclassified(75);unclassified(75);unclassified(75);
Otu01291	4	Bacteria(100);Bacteroidetes(100);Bacteroidia(75);Bacteroidales(75);unclassified(75);unclassified(75);
Otu01292	4	Bacteria(100);Firmicutes(100);Clostridia(100);Clostridiales(100);Ruminococcaceae(100);unclassified(100);
Otu01293	4	Bacteria(100);Actinobacteria(100);Actinobacteria(100);Coriobacteriales(100);Coriobacteriaceae(100);Olsenella(75);
Otu01294	4	Bacteria(100);Firmicutes(100);Clostridia(100);Clostridiales(100);Lachnospiraceae(100);unclassified(100);
Otu01295	4	Bacteria(100);unclassified(100);unclassified(100);unclassified(100);unclassified(100);unclassified(100);
Otu01296	4	Bacteria(100);Firmicutes(100);Clostridia(100);Clostridiales(100);Lachnospiraceae(100);unclassified(100);
Otu01297	4	Bacteria(100);Firmicutes(100);Clostridia(100);Clostridiales(100);unclassified(75);unclassified(75);
Otu01298	4	Bacteria(100);unclassified(75);unclassified(75);unclassified(75);unclassified(75);unclassified(75);
Otu01299	4	Bacteria(100);Bacteroidetes(100);Bacteroidia(100);Bacteroidales(100);unclassified(100);unclassified(100);
Otu01300	4	Bacteria(100);Firmicutes(100);unclassified(100);unclassified(100);unclassified(100);unclassified(100);
Otu01301	4	Bacteria(100);Firmicutes(100);Clostridia(100);Clostridiales(100);Lachnospiraceae(100);unclassified(100);
Otu01302	4	Bacteria(100);Bacteroidetes(100);unclassified(75);unclassified(75);unclassified(75);unclassified(75);
Otu01303	4	Bacteria(100);Firmicutes(100);Clostridia(100);Clostridiales(100);Lachnospiraceae(100);unclassified(100);
Otu01304	4	Bacteria(100);Firmicutes(100);Clostridia(100);Clostridiales(100);Lachnospiraceae(100);unclassified(100);
Otu01305	4	Bacteria(100);Bacteroidetes(100);unclassified(100);unclassified(100);unclassified(100);unclassified(100);
Otu01306	4	Bacteria(100);Firmicutes(75);Clostridia(75);Clostridiales(75);unclassified(100);unclassified(100);
Otu01307	4	Bacteria(100);Firmicutes(100);Clostridia(100);Clostridiales(100);unclassified(100);unclassified(100);
Otu01308	4	Bacteria(100);unclassified(100);unclassified(100);unclassified(100);unclassified(100);unclassified(100);
Otu01309	4	Bacteria(100);Firmicutes(100);Clostridia(100);Clostridiales(100);Lachnospiraceae(100);unclassified(100);
Otu01310	4	Bacteria(100);Bacteroidetes(100);Bacteroidia(100);Bacteroidales(100);unclassified(100);unclassified(100);
Otu01311	4	Bacteria(100);Firmicutes(100);Clostridia(100);Clostridiales(100);Lachnospiraceae(100);unclassified(100);
Otu01312	4	Bacteria(100);Firmicutes(100);Bacilli(100);Lactobacillales(100);Lactobacillaceae(100);Lactobacillus(75);
Otu01313	4	Bacteria(100);Bacteroidetes(100);unclassified(100);unclassified(100);unclassified(100);unclassified(100);
Otu01314	4	Bacteria(100);Firmicutes(100);Clostridia(100);Clostridiales(100);unclassified(75);unclassified(75);
Otu01315	4	Bacteria(100);Bacteroidetes(100);unclassified(100);unclassified(100);unclassified(100);unclassified(100);
Otu01316	4	Bacteria(100);Firmicutes(100);Clostridia(100);Clostridiales(100);Lachnospiraceae(100);unclassified(75);
Otu01317	4	Bacteria(100);Bacteroidetes(100);unclassified(75);unclassified(75);unclassified(75);unclassified(75);
Otu01318	4	Bacteria(100);Firmicutes(100);Clostridia(100);Clostridiales(100);Lachnospiraceae(100);unclassified(100);
Otu01319	4	Bacteria(100);unclassified(100);unclassified(100);unclassified(100);unclassified(100);unclassified(100);
Otu01320	4	Bacteria(100);unclassified(100);unclassified(100);unclassified(100);unclassified(100);unclassified(100);
Otu01321	4	Bacteria(100);Firmicutes(100);Clostridia(100);Clostridiales(100);Lachnospiraceae(100);unclassified(100);
Otu01322	4	Bacteria(100);unclassified(100);unclassified(100);unclassified(100);unclassified(100);unclassified(100);
Otu01323	4	Bacteria(100);Bacteroidetes(100);unclassified(100);unclassified(100);unclassified(100);unclassified(100);
Otu01324	4	Bacteria(100);Firmicutes(100);Clostridia(100);Clostridiales(100);Lachnospiraceae(100);unclassified(100);
Otu01325	4	Bacteria(100);Firmicutes(100);Clostridia(100);Clostridiales(100);Lachnospiraceae(75);unclassified(75);
Otu01326	4	Bacteria(100);Firmicutes(100);Clostridia(100);Clostridiales(100);Lachnospiraceae(75);unclassified(75);
Otu01327	4	Bacteria(100);Firmicutes(100);Clostridia(100);Clostridiales(100);Lachnospiraceae(100);unclassified(100);
Otu01328	4	Bacteria(100);Firmicutes(100);Clostridia(100);Clostridiales(100);unclassified(100);unclassified(100);
Otu01329	4	Bacteria(100);Firmicutes(100);Clostridia(100);Clostridiales(100);Lachnospiraceae(100);unclassified(100);
Otu01330	4	Bacteria(100);unclassified(75);unclassified(75);unclassified(75);unclassified(75);unclassified(75);
Otu01331	4	Bacteria(100);unclassified(100);unclassified(100);unclassified(100);unclassified(100);unclassified(100);
Otu01332	4	Bacteria(100);Firmicutes(100);Clostridia(100);Clostridiales(100);Lachnospiraceae(100);unclassified(100);
Otu01333	4	Bacteria(100);Firmicutes(100);Clostridia(100);Clostridiales(100);Lachnospiraceae(100);unclassified(100);
Otu01334	4	Bacteria(100);Bacteroidetes(75);unclassified(75);unclassified(75);unclassified(75);unclassified(75);
Otu01335	4	Bacteria(100);unclassified(100);unclassified(100);unclassified(100);unclassified(100);unclassified(100);
Otu01336	4	Bacteria(100);unclassified(75);unclassified(75);unclassified(75);unclassified(75);unclassified(75);
Otu01337	4	Bacteria(100);Firmicutes(100);Clostridia(100);unclassified(100);unclassified(100);unclassified(100);
Otu01338	4	Bacteria(100);Firmicutes(100);Clostridia(100);Clostridiales(100);unclassified(100);unclassified(100);
Otu01339	4	Bacteria(100);Firmicutes(100);Clostridia(100);Clostridiales(100);Lachnospiraceae(100);unclassified(100);
Otu01340	4	Bacteria(100);unclassified(100);unclassified(100);unclassified(100);unclassified(100);unclassified(100);
Otu01341	4	Bacteria(100);Bacteroidetes(100);unclassified(100);unclassified(100);unclassified(100);unclassified(100);
Otu01342	4	Bacteria(100);Firmicutes(100);Clostridia(100);Clostridiales(100);Lachnospiraceae(100);unclassified(100);
Otu01343	4	Bacteria(100);unclassified(75);unclassified(75);unclassified(75);unclassified(75);unclassified(75);
Otu01344	4	Bacteria(100);Bacteroidetes(100);unclassified(100);unclassified(100);unclassified(100);unclassified(100);
Otu01345	4	Bacteria(100);unclassified(100);unclassified(100);unclassified(100);unclassified(100);unclassified(100);
Otu01346	4	Bacteria(100);unclassified(100);unclassified(100);unclassified(100);unclassified(100);unclassified(100);
Otu01347	4	Bacteria(100);Firmicutes(100);Clostridia(100);Clostridiales(100);Lachnospiraceae(100);unclassified(100);
Otu01348	4	Bacteria(100);Bacteroidetes(100);unclassified(75);unclassified(75);unclassified(75);unclassified(75);
Otu01349	4	Bacteria(100);Firmicutes(100);Clostridia(100);Clostridiales(100);unclassified(100);unclassified(100);
Otu01350	4	Bacteria(100);Firmicutes(100);Clostridia(100);Clostridiales(100);Lachnospiraceae(100);unclassified(100);
Otu01351	4	Bacteria(100);Firmicutes(100);Clostridia(100);Clostridiales(100);Ruminococcaceae(100);unclassified(100);
Otu01352	4	Bacteria(100);Firmicutes(100);Clostridia(100);Clostridiales(100);Lachnospiraceae(100);unclassified(100);
Otu01353	4	Bacteria(100);Firmicutes(75);Clostridia(75);Clostridiales(75);unclassified(100);unclassified(100);
Otu01354	4	Bacteria(100);Firmicutes(100);Clostridia(100);Clostridiales(100);Lachnospiraceae(100);unclassified(100);
Otu01355	4	Bacteria(100);Firmicutes(100);Clostridia(100);Clostridiales(100);Lachnospiraceae(100);unclassified(100);
Otu01356	4	Bacteria(100);unclassified(100);unclassified(100);unclassified(100);unclassified(100);unclassified(100);
Otu01357	4	Bacteria(100);Firmicutes(100);Clostridia(100);Clostridiales(100);unclassified(100);unclassified(100);
Otu01358	4	Bacteria(100);Proteobacteria(100);Gammaproteobacteria(100);unclassified(100);unclassified(100);unclassified(100);
Otu01359	4	Bacteria(100);unclassified(100);unclassified(100);unclassified(100);unclassified(100);unclassified(100);
Otu01360	4	Bacteria(100);unclassified(100);unclassified(100);unclassified(100);unclassified(100);unclassified(100);
Otu01361	4	Bacteria(100);unclassified(75);unclassified(75);unclassified(75);unclassified(75);unclassified(75);
Otu01362	4	Bacteria(100);unclassified(100);unclassified(100);unclassified(100);unclassified(100);unclassified(100);
Otu01363	4	Bacteria(100);Firmicutes(100);Clostridia(100);Clostridiales(100);unclassified(100);unclassified(100);
Otu01364	4	Bacteria(100);unclassified(100);unclassified(100);unclassified(100);unclassified(100);unclassified(100);
Otu01365	4	Bacteria(100);Bacteroidetes(100);Bacteroidia(75);Bacteroidales(75);unclassified(75);unclassified(75);
Otu01366	4	Bacteria(100);Firmicutes(100);Clostridia(100);Clostridiales(100);Lachnospiraceae(100);unclassified(100);
Otu01367	4	Bacteria(100);Bacteroidetes(100);Bacteroidia(100);Bacteroidales(100);unclassified(100);unclassified(100);
Otu01368	4	Bacteria(100);Actinobacteria(100);Actinobacteria(100);Bifidobacteriales(100);Bifidobacteriaceae(100);Bifidobacterium(100);
Otu01369	4	Bacteria(100);unclassified(100);unclassified(100);unclassified(100);unclassified(100);unclassified(100);
Otu01370	4	Bacteria(100);Firmicutes(100);Clostridia(100);Clostridiales(100);Lachnospiraceae(100);unclassified(100);
Otu01371	4	Bacteria(100);Firmicutes(100);Clostridia(100);Clostridiales(100);Lachnospiraceae(100);unclassified(100);
Otu01372	4	Bacteria(100);Firmicutes(100);Clostridia(100);Clostridiales(100);Lachnospiraceae(100);unclassified(100);
Otu01373	4	Bacteria(100);Firmicutes(100);Clostridia(100);Clostridiales(100);Lachnospiraceae(100);unclassified(100);
Otu01374	4	Bacteria(100);Bacteroidetes(75);unclassified(75);unclassified(75);unclassified(75);unclassified(75);
Otu01375	4	Bacteria(100);unclassified(100);unclassified(100);unclassified(100);unclassified(100);unclassified(100);
Otu01376	4	Bacteria(100);unclassified(100);unclassified(100);unclassified(100);unclassified(100);unclassified(100);
Otu01377	4	Bacteria(100);Bacteroidetes(100);Bacteroidia(75);Bacteroidales(75);unclassified(100);unclassified(100);
Otu01378	4	Bacteria(100);Firmicutes(100);Clostridia(100);Clostridiales(100);Lachnospiraceae(100);unclassified(100);
Otu01379	4	Bacteria(100);Bacteroidetes(75);unclassified(75);unclassified(75);unclassified(75);unclassified(75);
Otu01380	4	Bacteria(100);Firmicutes(100);Clostridia(100);Clostridiales(100);Lachnospiraceae(100);unclassified(100);
Otu01381	4	Bacteria(100);Firmicutes(100);Clostridia(100);Clostridiales(100);Lachnospiraceae(100);unclassified(100);
Otu01382	4	Bacteria(100);unclassified(100);unclassified(100);unclassified(100);unclassified(100);unclassified(100);
Otu01383	4	Bacteria(100);Firmicutes(100);Clostridia(100);Clostridiales(100);unclassified(100);unclassified(100);
Otu01384	4	Bacteria(100);Firmicutes(100);Clostridia(100);Clostridiales(100);Lachnospiraceae(100);unclassified(100);
Otu01385	4	Bacteria(100);Firmicutes(100);Clostridia(100);Clostridiales(100);Lachnospiraceae(75);unclassified(75);
Otu01386	4	Bacteria(100);Firmicutes(100);Clostridia(100);unclassified(100);unclassified(100);unclassified(100);
Otu01387	4	Bacteria(100);Bacteroidetes(75);Bacteroidia(75);Bacteroidales(75);Porphyromonadaceae(75);unclassified(75);
Otu01388	4	Bacteria(100);Firmicutes(100);Clostridia(100);Clostridiales(100);Lachnospiraceae(100);unclassified(100);
Otu01389	4	Bacteria(100);unclassified(100);unclassified(100);unclassified(100);unclassified(100);unclassified(100);
Otu01390	4	Bacteria(100);Firmicutes(75);unclassified(100);unclassified(100);unclassified(100);unclassified(100);
Otu01391	4	Bacteria(100);unclassified(100);unclassified(100);unclassified(100);unclassified(100);unclassified(100);
Otu01392	4	Bacteria(100);Bacteroidetes(100);Bacteroidia(75);Bacteroidales(75);unclassified(75);unclassified(75);
Otu01393	4	Bacteria(100);unclassified(100);unclassified(100);unclassified(100);unclassified(100);unclassified(100);
Otu01394	4	Bacteria(100);unclassified(100);unclassified(100);unclassified(100);unclassified(100);unclassified(100);
Otu01395	4	Bacteria(100);Firmicutes(75);Clostridia(75);Clostridiales(75);Lachnospiraceae(75);unclassified(75);
Otu01396	4	Bacteria(100);Firmicutes(100);Clostridia(100);Clostridiales(100);Lachnospiraceae(100);unclassified(100);
Otu01397	4	Bacteria(100);unclassified(100);unclassified(100);unclassified(100);unclassified(100);unclassified(100);
Otu01398	4	Bacteria(100);unclassified(100);unclassified(100);unclassified(100);unclassified(100);unclassified(100);
Otu01399	4	Bacteria(100);Firmicutes(100);Clostridia(100);Clostridiales(100);Lachnospiraceae(100);unclassified(100);
Otu01400	4	Bacteria(100);unclassified(100);unclassified(100);unclassified(100);unclassified(100);unclassified(100);
Otu01401	4	Bacteria(100);Firmicutes(100);Clostridia(100);Clostridiales(100);Lachnospiraceae(100);unclassified(100);
Otu01402	4	Bacteria(100);unclassified(100);unclassified(100);unclassified(100);unclassified(100);unclassified(100);
Otu01403	4	Bacteria(100);unclassified(100);unclassified(100);unclassified(100);unclassified(100);unclassified(100);
Otu01404	4	Bacteria(100);Bacteroidetes(100);unclassified(100);unclassified(100);unclassified(100);unclassified(100);
Otu01405	4	Bacteria(100);Firmicutes(100);Clostridia(100);Clostridiales(100);Lachnospiraceae(100);unclassified(75);
Otu01406	4	Bacteria(100);Firmicutes(100);unclassified(100);unclassified(100);unclassified(100);unclassified(100);
Otu01407	4	Bacteria(100);Firmicutes(100);Clostridia(100);Clostridiales(100);Lachnospiraceae(100);unclassified(100);
Otu01408	4	Bacteria(100);Firmicutes(100);Clostridia(100);Clostridiales(100);Lachnospiraceae(100);unclassified(100);
Otu01409	4	Bacteria(100);Bacteroidetes(100);unclassified(100);unclassified(100);unclassified(100);unclassified(100);
Otu01410	4	Bacteria(100);unclassified(75);unclassified(75);unclassified(75);unclassified(75);unclassified(75);
Otu01411	4	Bacteria(100);unclassified(100);unclassified(100);unclassified(100);unclassified(100);unclassified(100);
Otu01412	4	Bacteria(100);Firmicutes(100);Clostridia(100);Clostridiales(100);Lachnospiraceae(100);unclassified(100);
Otu01413	4	Bacteria(100);Firmicutes(100);Clostridia(100);Clostridiales(100);Lachnospiraceae(100);unclassified(100);
Otu01414	3	Bacteria(100);unclassified(100);unclassified(100);unclassified(100);unclassified(100);unclassified(100);
Otu01415	3	Bacteria(100);Bacteroidetes(100);unclassified(100);unclassified(100);unclassified(100);unclassified(100);
Otu01416	3	Bacteria(100);Firmicutes(100);Clostridia(100);Clostridiales(100);Lachnospiraceae(100);unclassified(100);
Otu01417	3	Bacteria(100);Firmicutes(100);Bacilli(100);Lactobacillales(100);Lactobacillaceae(100);Lactobacillus(100);
Otu01418	3	Bacteria(100);unclassified(100);unclassified(100);unclassified(100);unclassified(100);unclassified(100);
Otu01419	3	Bacteria(100);unclassified(100);unclassified(100);unclassified(100);unclassified(100);unclassified(100);
Otu01420	3	Bacteria(100);Actinobacteria(100);Actinobacteria(100);Coriobacteriales(100);Coriobacteriaceae(100);Olsenella(100);
Otu01421	3	Bacteria(100);Bacteroidetes(100);Bacteroidia(100);Bacteroidales(100);unclassified(100);unclassified(100);
Otu01422	3	Bacteria(100);Firmicutes(100);Clostridia(100);Clostridiales(100);Lachnospiraceae(100);unclassified(100);
Otu01423	3	Bacteria(100);Firmicutes(100);Clostridia(100);Clostridiales(100);Lachnospiraceae(100);unclassified(100);
Otu01424	3	Bacteria(100);Firmicutes(100);Clostridia(100);Clostridiales(100);Lachnospiraceae(100);unclassified(100);
Otu01425	3	Bacteria(100);unclassified(100);unclassified(100);unclassified(100);unclassified(100);unclassified(100);
Otu01426	3	Bacteria(100);Firmicutes(100);Clostridia(100);Clostridiales(100);unclassified(100);unclassified(100);
Otu01427	3	Bacteria(100);Firmicutes(100);Clostridia(100);Clostridiales(100);Lachnospiraceae(67);unclassified(67);
Otu01428	3	Bacteria(100);unclassified(100);unclassified(100);unclassified(100);unclassified(100);unclassified(100);
Otu01429	3	Bacteria(100);Firmicutes(100);Clostridia(100);Clostridiales(100);Lachnospiraceae(100);unclassified(100);
Otu01430	3	Bacteria(100);Firmicutes(100);unclassified(100);unclassified(100);unclassified(100);unclassified(100);
Otu01431	3	Bacteria(100);Firmicutes(100);Clostridia(100);Clostridiales(100);unclassified(100);unclassified(100);
Otu01432	3	Bacteria(100);Firmicutes(100);Clostridia(100);Clostridiales(100);unclassified(100);unclassified(100);
Otu01433	3	Bacteria(100);Bacteroidetes(100);unclassified(100);unclassified(100);unclassified(100);unclassified(100);
Otu01434	3	Bacteria(100);unclassified(67);unclassified(67);unclassified(67);unclassified(67);unclassified(67);
Otu01435	3	Bacteria(100);Firmicutes(100);Clostridia(100);Clostridiales(100);unclassified(100);unclassified(100);
Otu01436	3	Bacteria(100);unclassified(100);unclassified(100);unclassified(100);unclassified(100);unclassified(100);
Otu01437	3	Bacteria(100);Firmicutes(100);unclassified(67);unclassified(67);unclassified(67);unclassified(67);
Otu01438	3	Bacteria(100);Bacteroidetes(67);unclassified(100);unclassified(100);unclassified(100);unclassified(100);
Otu01439	3	Bacteria(100);Firmicutes(100);Clostridia(100);Clostridiales(100);unclassified(100);unclassified(100);
Otu01440	3	Bacteria(100);Firmicutes(67);Clostridia(67);Clostridiales(67);Lachnospiraceae(67);unclassified(67);
Otu01441	3	Bacteria(100);unclassified(100);unclassified(100);unclassified(100);unclassified(100);unclassified(100);
Otu01442	3	Bacteria(100);Firmicutes(100);Clostridia(100);Clostridiales(100);Lachnospiraceae(100);unclassified(100);
Otu01443	3	Bacteria(100);Firmicutes(100);Clostridia(100);Clostridiales(100);Lachnospiraceae(100);unclassified(100);
Otu01444	3	Bacteria(100);Actinobacteria(100);Actinobacteria(100);Bifidobacteriales(100);Bifidobacteriaceae(100);Bifidobacterium(100);
Otu01445	3	Bacteria(100);Firmicutes(100);Clostridia(100);Clostridiales(100);Ruminococcaceae(100);unclassified(100);
Otu01446	3	Bacteria(100);unclassified(100);unclassified(100);unclassified(100);unclassified(100);unclassified(100);
Otu01447	3	Bacteria(100);Bacteroidetes(100);Bacteroidia(100);Bacteroidales(100);Porphyromonadaceae(67);unclassified(67);
Otu01448	3	Bacteria(100);Firmicutes(100);Clostridia(100);Clostridiales(100);Lachnospiraceae(100);unclassified(100);
Otu01449	3	Bacteria(100);unclassified(100);unclassified(100);unclassified(100);unclassified(100);unclassified(100);
Otu01450	3	Bacteria(100);Firmicutes(100);Clostridia(100);Clostridiales(100);Lachnospiraceae(100);unclassified(100);
Otu01451	3	Bacteria(100);Firmicutes(67);Clostridia(67);Clostridiales(67);Lachnospiraceae(67);unclassified(67);
Otu01452	3	Bacteria(100);unclassified(100);unclassified(100);unclassified(100);unclassified(100);unclassified(100);
Otu01453	3	Bacteria(100);Firmicutes(67);Clostridia(67);Clostridiales(67);unclassified(67);unclassified(67);
Otu01454	3	Bacteria(100);unclassified(100);unclassified(100);unclassified(100);unclassified(100);unclassified(100);
Otu01455	3	Bacteria(100);Firmicutes(100);Clostridia(100);Clostridiales(100);unclassified(100);unclassified(100);
Otu01456	3	Bacteria(100);Firmicutes(100);Clostridia(100);Clostridiales(100);Lachnospiraceae(100);unclassified(100);
Otu01457	3	Bacteria(100);Firmicutes(100);Clostridia(100);Clostridiales(100);Lachnospiraceae(100);unclassified(100);
Otu01458	3	Bacteria(100);unclassified(100);unclassified(100);unclassified(100);unclassified(100);unclassified(100);
Otu01459	3	Bacteria(100);Bacteroidetes(100);unclassified(100);unclassified(100);unclassified(100);unclassified(100);
Otu01460	3	Bacteria(100);unclassified(100);unclassified(100);unclassified(100);unclassified(100);unclassified(100);
Otu01461	3	Bacteria(100);Firmicutes(67);Clostridia(67);Clostridiales(67);unclassified(67);unclassified(67);
Otu01462	3	Bacteria(100);unclassified(100);unclassified(100);unclassified(100);unclassified(100);unclassified(100);
Otu01463	3	Bacteria(100);Firmicutes(100);Clostridia(100);Clostridiales(100);unclassified(67);unclassified(67);
Otu01464	3	Bacteria(100);unclassified(100);unclassified(100);unclassified(100);unclassified(100);unclassified(100);
Otu01465	3	Bacteria(100);Bacteroidetes(100);Bacteroidia(100);Bacteroidales(100);unclassified(100);unclassified(100);
Otu01466	3	Bacteria(100);Firmicutes(100);Erysipelotrichia(100);Erysipelotrichales(100);Erysipelotrichaceae(100);unclassified(100);
Otu01467	3	Bacteria(100);unclassified(67);unclassified(67);unclassified(67);unclassified(67);unclassified(67);
Otu01468	3	Bacteria(100);unclassified(100);unclassified(100);unclassified(100);unclassified(100);unclassified(100);
Otu01469	3	Bacteria(100);unclassified(100);unclassified(100);unclassified(100);unclassified(100);unclassified(100);
Otu01470	3	Bacteria(100);Firmicutes(100);Clostridia(100);Clostridiales(100);Lachnospiraceae(100);unclassified(100);
Otu01471	3	Bacteria(100);unclassified(100);unclassified(100);unclassified(100);unclassified(100);unclassified(100);
Otu01472	3	Bacteria(100);Bacteroidetes(67);unclassified(67);unclassified(67);unclassified(67);unclassified(67);
Otu01473	3	Bacteria(100);Firmicutes(100);Erysipelotrichia(67);Erysipelotrichales(67);Erysipelotrichaceae(67);Turicibacter(67);
Otu01474	3	Bacteria(100);unclassified(100);unclassified(100);unclassified(100);unclassified(100);unclassified(100);
Otu01475	3	Bacteria(100);Bacteroidetes(67);unclassified(67);unclassified(67);unclassified(67);unclassified(67);
Otu01476	3	Bacteria(100);unclassified(100);unclassified(100);unclassified(100);unclassified(100);unclassified(100);
Otu01477	3	Bacteria(100);Firmicutes(100);Clostridia(100);Clostridiales(100);Lachnospiraceae(100);unclassified(67);
Otu01478	3	Bacteria(100);unclassified(100);unclassified(100);unclassified(100);unclassified(100);unclassified(100);
Otu01479	3	Bacteria(100);Firmicutes(100);Clostridia(100);Clostridiales(100);Ruminococcaceae(100);unclassified(100);
Otu01480	3	Bacteria(100);unclassified(100);unclassified(100);unclassified(100);unclassified(100);unclassified(100);
Otu01481	3	Bacteria(100);Firmicutes(100);Clostridia(100);Clostridiales(100);unclassified(100);unclassified(100);
Otu01482	3	Bacteria(100);Firmicutes(100);Clostridia(100);Clostridiales(100);Lachnospiraceae(100);unclassified(100);
Otu01483	3	Bacteria(100);unclassified(100);unclassified(100);unclassified(100);unclassified(100);unclassified(100);
Otu01484	3	Bacteria(100);Firmicutes(100);Clostridia(100);Clostridiales(100);Lachnospiraceae(100);unclassified(100);
Otu01485	3	Bacteria(100);Firmicutes(100);Clostridia(100);Clostridiales(100);Lachnospiraceae(100);unclassified(67);
Otu01486	3	Bacteria(100);Firmicutes(100);Clostridia(100);Clostridiales(100);Lachnospiraceae(67);unclassified(67);
Otu01487	3	Bacteria(100);Firmicutes(100);Clostridia(100);Clostridiales(100);Ruminococcaceae(100);unclassified(67);
Otu01488	3	Bacteria(100);Firmicutes(100);Clostridia(100);Clostridiales(100);Lachnospiraceae(100);unclassified(100);
Otu01489	3	Bacteria(100);unclassified(100);unclassified(100);unclassified(100);unclassified(100);unclassified(100);
Otu01490	3	Bacteria(100);unclassified(100);unclassified(100);unclassified(100);unclassified(100);unclassified(100);
Otu01491	3	Bacteria(100);Firmicutes(100);Clostridia(100);Clostridiales(100);Lachnospiraceae(100);unclassified(100);
Otu01492	3	Bacteria(100);Bacteroidetes(100);unclassified(67);unclassified(67);unclassified(67);unclassified(67);
Otu01493	3	Bacteria(100);unclassified(100);unclassified(100);unclassified(100);unclassified(100);unclassified(100);
Otu01494	3	Bacteria(100);Firmicutes(100);Clostridia(100);Clostridiales(100);Lachnospiraceae(100);unclassified(100);
Otu01495	3	Bacteria(100);Firmicutes(100);Clostridia(100);Clostridiales(100);Ruminococcaceae(100);unclassified(100);
Otu01496	3	Bacteria(100);Firmicutes(100);Clostridia(100);Clostridiales(100);Ruminococcaceae(100);unclassified(100);
Otu01497	3	Bacteria(100);unclassified(100);unclassified(100);unclassified(100);unclassified(100);unclassified(100);
Otu01498	3	Bacteria(100);Bacteroidetes(100);unclassified(100);unclassified(100);unclassified(100);unclassified(100);
Otu01499	3	Bacteria(100);Firmicutes(67);Clostridia(67);Clostridiales(67);Ruminococcaceae(67);unclassified(67);
Otu01500	3	Bacteria(100);unclassified(100);unclassified(100);unclassified(100);unclassified(100);unclassified(100);
Otu01501	3	Bacteria(100);Firmicutes(100);Clostridia(100);Clostridiales(100);Lachnospiraceae(100);unclassified(100);
Otu01502	3	Bacteria(100);Firmicutes(100);Clostridia(100);Clostridiales(100);Lachnospiraceae(67);unclassified(67);
Otu01503	3	Bacteria(100);Firmicutes(100);Clostridia(100);Clostridiales(100);Ruminococcaceae(100);Pseudoflavonifractor(100);
Otu01504	3	Bacteria(100);Firmicutes(100);Clostridia(100);Clostridiales(100);Ruminococcaceae(100);unclassified(100);
Otu01505	3	Bacteria(100);Firmicutes(100);Clostridia(100);Clostridiales(100);Lachnospiraceae(67);unclassified(67);
Otu01506	3	Bacteria(100);Firmicutes(100);Clostridia(100);Clostridiales(100);Ruminococcaceae(100);unclassified(100);
Otu01507	3	Bacteria(100);Firmicutes(100);Clostridia(100);Clostridiales(100);Lachnospiraceae(100);unclassified(100);
Otu01508	3	Bacteria(100);Bacteroidetes(100);unclassified(100);unclassified(100);unclassified(100);unclassified(100);
Otu01509	3	Bacteria(100);Firmicutes(100);Clostridia(100);Clostridiales(100);unclassified(67);unclassified(67);
Otu01510	3	Bacteria(100);Bacteroidetes(100);unclassified(100);unclassified(100);unclassified(100);unclassified(100);
Otu01511	3	Bacteria(100);Firmicutes(100);Clostridia(100);Clostridiales(100);Lachnospiraceae(100);unclassified(100);
Otu01512	3	Bacteria(100);unclassified(100);unclassified(100);unclassified(100);unclassified(100);unclassified(100);
Otu01513	3	Bacteria(100);Bacteroidetes(100);unclassified(67);unclassified(67);unclassified(67);unclassified(67);
Otu01514	3	Bacteria(100);Firmicutes(100);Clostridia(100);Clostridiales(100);Lachnospiraceae(100);unclassified(100);
Otu01515	3	Bacteria(100);Firmicutes(100);Clostridia(100);Clostridiales(100);Lachnospiraceae(100);unclassified(100);
Otu01516	3	Bacteria(100);unclassified(100);unclassified(100);unclassified(100);unclassified(100);unclassified(100);
Otu01517	3	Bacteria(100);Firmicutes(100);Clostridia(100);Clostridiales(100);Lachnospiraceae(100);unclassified(100);
Otu01518	3	Bacteria(100);unclassified(100);unclassified(100);unclassified(100);unclassified(100);unclassified(100);
Otu01519	3	Bacteria(100);Firmicutes(100);Clostridia(100);Clostridiales(100);Lachnospiraceae(100);unclassified(100);
Otu01520	3	Bacteria(100);Firmicutes(100);Clostridia(100);Clostridiales(100);Lachnospiraceae(100);unclassified(100);
Otu01521	3	Bacteria(100);Firmicutes(100);Clostridia(100);Clostridiales(100);unclassified(100);unclassified(100);
Otu01522	3	Bacteria(100);Firmicutes(100);Clostridia(100);Clostridiales(100);unclassified(100);unclassified(100);
Otu01523	3	Bacteria(100);Firmicutes(100);Clostridia(100);Clostridiales(100);Lachnospiraceae(100);unclassified(100);
Otu01524	3	Bacteria(100);Firmicutes(100);Clostridia(100);Clostridiales(100);Lachnospiraceae(100);unclassified(100);
Otu01525	3	Bacteria(100);Firmicutes(100);Clostridia(100);Clostridiales(100);Lachnospiraceae(100);unclassified(100);
Otu01526	3	Bacteria(100);Firmicutes(100);Clostridia(67);Clostridiales(67);unclassified(67);unclassified(67);
Otu01527	3	Bacteria(100);unclassified(100);unclassified(100);unclassified(100);unclassified(100);unclassified(100);
Otu01528	3	Bacteria(100);unclassified(100);unclassified(100);unclassified(100);unclassified(100);unclassified(100);
Otu01529	3	Bacteria(100);Firmicutes(100);Clostridia(100);Clostridiales(100);Ruminococcaceae(67);unclassified(67);
Otu01530	3	Bacteria(100);Bacteroidetes(100);Bacteroidia(67);Bacteroidales(67);unclassified(67);unclassified(67);
Otu01531	3	Bacteria(100);Actinobacteria(100);Actinobacteria(100);Bifidobacteriales(100);Bifidobacteriaceae(100);Bifidobacterium(100);
Otu01532	3	Bacteria(100);Bacteroidetes(100);unclassified(100);unclassified(100);unclassified(100);unclassified(100);
Otu01533	3	Bacteria(100);unclassified(100);unclassified(100);unclassified(100);unclassified(100);unclassified(100);
Otu01534	3	Bacteria(100);Firmicutes(100);Clostridia(100);Clostridiales(100);Lachnospiraceae(100);unclassified(100);
Otu01535	3	Bacteria(100);Firmicutes(100);unclassified(100);unclassified(100);unclassified(100);unclassified(100);
Otu01536	3	Bacteria(100);Bacteroidetes(100);unclassified(100);unclassified(100);unclassified(100);unclassified(100);
Otu01537	3	Bacteria(100);Bacteroidetes(100);Bacteroidia(100);Bacteroidales(100);unclassified(100);unclassified(100);
Otu01538	3	Bacteria(100);Firmicutes(100);Bacilli(67);Lactobacillales(67);unclassified(67);unclassified(67);
Otu01539	3	Bacteria(100);unclassified(100);unclassified(100);unclassified(100);unclassified(100);unclassified(100);
Otu01540	3	Bacteria(100);Bacteroidetes(100);unclassified(67);unclassified(67);unclassified(67);unclassified(67);
Otu01541	3	Bacteria(100);unclassified(100);unclassified(100);unclassified(100);unclassified(100);unclassified(100);
Otu01542	3	Bacteria(100);unclassified(100);unclassified(100);unclassified(100);unclassified(100);unclassified(100);
Otu01543	3	Bacteria(100);Firmicutes(100);Clostridia(100);Clostridiales(100);Lachnospiraceae(67);unclassified(67);
Otu01544	3	Bacteria(100);Firmicutes(100);Bacilli(100);Lactobacillales(100);Streptococcaceae(100);Streptococcus(100);
Otu01545	3	Bacteria(100);Bacteroidetes(100);Bacteroidia(100);Bacteroidales(100);unclassified(67);unclassified(67);
Otu01546	3	Bacteria(100);unclassified(67);unclassified(67);unclassified(67);unclassified(67);unclassified(67);
Otu01547	3	Bacteria(100);Firmicutes(67);unclassified(100);unclassified(100);unclassified(100);unclassified(100);
Otu01548	3	Bacteria(100);unclassified(100);unclassified(100);unclassified(100);unclassified(100);unclassified(100);
Otu01549	3	Bacteria(100);unclassified(100);unclassified(100);unclassified(100);unclassified(100);unclassified(100);
Otu01550	3	Bacteria(100);Bacteroidetes(100);unclassified(100);unclassified(100);unclassified(100);unclassified(100);
Otu01551	3	Bacteria(100);Firmicutes(100);Clostridia(100);Clostridiales(100);unclassified(100);unclassified(100);
Otu01552	3	Bacteria(100);unclassified(67);unclassified(67);unclassified(67);unclassified(67);unclassified(67);
Otu01553	3	Bacteria(100);Firmicutes(100);Clostridia(100);Clostridiales(100);Lachnospiraceae(100);unclassified(100);
Otu01554	3	Bacteria(100);Firmicutes(100);Clostridia(100);Clostridiales(100);Ruminococcaceae(67);unclassified(67);
Otu01555	3	Bacteria(100);Firmicutes(100);Clostridia(100);Clostridiales(100);Lachnospiraceae(100);unclassified(100);
Otu01556	3	Bacteria(100);unclassified(100);unclassified(100);unclassified(100);unclassified(100);unclassified(100);
Otu01557	3	Bacteria(100);Bacteroidetes(100);Bacteroidia(67);Bacteroidales(67);unclassified(67);unclassified(67);
Otu01558	3	Bacteria(100);Firmicutes(100);Clostridia(100);Clostridiales(100);unclassified(67);unclassified(67);
Otu01559	3	Bacteria(100);unclassified(100);unclassified(100);unclassified(100);unclassified(100);unclassified(100);
Otu01560	3	Bacteria(100);Bacteroidetes(67);unclassified(67);unclassified(67);unclassified(67);unclassified(67);
Otu01561	3	Bacteria(100);Firmicutes(100);Clostridia(100);Clostridiales(100);unclassified(67);unclassified(67);
Otu01562	3	Bacteria(100);unclassified(67);unclassified(67);unclassified(67);unclassified(67);unclassified(67);
Otu01563	3	Bacteria(100);Firmicutes(100);Clostridia(100);Clostridiales(100);Lachnospiraceae(100);unclassified(100);
Otu01564	3	Bacteria(100);Firmicutes(100);Clostridia(100);Clostridiales(100);Lachnospiraceae(100);unclassified(100);
Otu01565	3	Bacteria(100);Firmicutes(100);Clostridia(100);Clostridiales(100);Lachnospiraceae(100);unclassified(100);
Otu01566	3	Bacteria(100);Firmicutes(67);Clostridia(67);Clostridiales(67);unclassified(67);unclassified(67);
Otu01567	3	Bacteria(100);Firmicutes(100);Clostridia(100);Clostridiales(100);Lachnospiraceae(67);unclassified(67);
Otu01568	3	Bacteria(100);Firmicutes(100);Clostridia(100);Clostridiales(100);Lachnospiraceae(100);Clostridium_XlVa(67);
Otu01569	3	Bacteria(100);Firmicutes(100);Clostridia(100);unclassified(100);unclassified(100);unclassified(100);
Otu01570	3	Bacteria(100);Firmicutes(67);Clostridia(67);Clostridiales(67);Lachnospiraceae(67);unclassified(67);
Otu01571	3	Bacteria(100);Firmicutes(100);Clostridia(100);Clostridiales(100);Lachnospiraceae(100);unclassified(100);
Otu01572	3	Bacteria(100);Firmicutes(100);Clostridia(100);Clostridiales(100);Lachnospiraceae(100);unclassified(100);
Otu01573	3	Bacteria(100);unclassified(100);unclassified(100);unclassified(100);unclassified(100);unclassified(100);
Otu01574	3	Bacteria(100);unclassified(67);unclassified(67);unclassified(67);unclassified(67);unclassified(67);
Otu01575	3	Bacteria(100);Bacteroidetes(100);unclassified(100);unclassified(100);unclassified(100);unclassified(100);
Otu01576	3	Bacteria(100);unclassified(100);unclassified(100);unclassified(100);unclassified(100);unclassified(100);
Otu01577	3	Bacteria(100);Bacteroidetes(100);Bacteroidia(100);Bacteroidales(100);unclassified(67);unclassified(67);
Otu01578	3	Bacteria(100);Firmicutes(100);Clostridia(100);Clostridiales(100);unclassified(67);unclassified(67);
Otu01579	3	Bacteria(100);Firmicutes(100);Clostridia(100);Clostridiales(100);Lachnospiraceae(100);unclassified(100);
Otu01580	3	Bacteria(100);unclassified(100);unclassified(100);unclassified(100);unclassified(100);unclassified(100);
Otu01581	3	Bacteria(100);unclassified(100);unclassified(100);unclassified(100);unclassified(100);unclassified(100);
Otu01582	3	Bacteria(100);Firmicutes(100);Clostridia(100);Clostridiales(100);Lachnospiraceae(67);unclassified(67);
Otu01583	3	Bacteria(100);unclassified(100);unclassified(100);unclassified(100);unclassified(100);unclassified(100);
Otu01584	3	Bacteria(100);Bacteroidetes(100);unclassified(100);unclassified(100);unclassified(100);unclassified(100);
Otu01585	3	Bacteria(100);unclassified(100);unclassified(100);unclassified(100);unclassified(100);unclassified(100);
Otu01586	3	Bacteria(100);Firmicutes(100);Clostridia(100);Clostridiales(100);Lachnospiraceae(67);unclassified(67);
Otu01587	3	Bacteria(100);Firmicutes(100);Bacilli(100);Lactobacillales(67);unclassified(67);unclassified(67);
Otu01588	3	Bacteria(100);unclassified(100);unclassified(100);unclassified(100);unclassified(100);unclassified(100);
Otu01589	3	Bacteria(100);Firmicutes(67);Clostridia(67);Clostridiales(67);unclassified(67);unclassified(67);
Otu01590	3	Bacteria(100);unclassified(100);unclassified(100);unclassified(100);unclassified(100);unclassified(100);
Otu01591	3	Bacteria(100);unclassified(100);unclassified(100);unclassified(100);unclassified(100);unclassified(100);
Otu01592	3	Bacteria(100);Firmicutes(100);Clostridia(100);Clostridiales(100);Lachnospiraceae(100);unclassified(100);
Otu01593	3	Bacteria(100);Firmicutes(100);Clostridia(100);Clostridiales(100);Lachnospiraceae(100);unclassified(100);
Otu01594	3	Bacteria(100);Firmicutes(100);Clostridia(100);Clostridiales(100);Lachnospiraceae(100);unclassified(100);
Otu01595	3	Bacteria(100);unclassified(67);unclassified(67);unclassified(67);unclassified(67);unclassified(67);
Otu01596	3	Bacteria(100);Firmicutes(100);Clostridia(100);Clostridiales(100);Lachnospiraceae(100);unclassified(100);
Otu01597	3	Bacteria(100);unclassified(67);unclassified(67);unclassified(67);unclassified(67);unclassified(67);
Otu01598	3	Bacteria(100);Firmicutes(67);Clostridia(67);Clostridiales(67);unclassified(67);unclassified(67);
Otu01599	3	Bacteria(100);unclassified(100);unclassified(100);unclassified(100);unclassified(100);unclassified(100);
Otu01600	3	Bacteria(100);unclassified(100);unclassified(100);unclassified(100);unclassified(100);unclassified(100);
Otu01601	3	Bacteria(100);unclassified(67);unclassified(67);unclassified(67);unclassified(67);unclassified(67);
Otu01602	3	Bacteria(100);unclassified(67);unclassified(67);unclassified(67);unclassified(67);unclassified(67);
Otu01603	3	Bacteria(100);Firmicutes(67);Clostridia(67);Clostridiales(67);unclassified(67);unclassified(67);
Otu01604	3	Bacteria(100);Firmicutes(100);Clostridia(100);Clostridiales(100);unclassified(100);unclassified(100);
Otu01605	3	Bacteria(100);Firmicutes(100);unclassified(100);unclassified(100);unclassified(100);unclassified(100);
Otu01606	3	Bacteria(100);Firmicutes(100);unclassified(100);unclassified(100);unclassified(100);unclassified(100);
Otu01607	3	Bacteria(100);Firmicutes(100);Clostridia(100);Clostridiales(100);Lachnospiraceae(100);unclassified(100);
Otu01608	3	Bacteria(100);Firmicutes(100);Clostridia(100);Clostridiales(100);unclassified(100);unclassified(100);
Otu01609	3	Bacteria(100);Bacteroidetes(100);unclassified(100);unclassified(100);unclassified(100);unclassified(100);
Otu01610	3	Bacteria(100);Firmicutes(67);Clostridia(67);Clostridiales(67);Ruminococcaceae(67);unclassified(67);
Otu01611	3	Bacteria(100);Firmicutes(100);Clostridia(100);Clostridiales(100);Lachnospiraceae(100);unclassified(100);
Otu01612	3	Bacteria(100);unclassified(100);unclassified(100);unclassified(100);unclassified(100);unclassified(100);
Otu01613	3	Bacteria(100);Bacteroidetes(100);unclassified(100);unclassified(100);unclassified(100);unclassified(100);
Otu01614	3	Bacteria(100);Firmicutes(100);Clostridia(100);Clostridiales(100);Lachnospiraceae(67);unclassified(67);
Otu01615	3	Bacteria(100);unclassified(100);unclassified(100);unclassified(100);unclassified(100);unclassified(100);
Otu01616	3	Bacteria(100);Bacteroidetes(100);unclassified(100);unclassified(100);unclassified(100);unclassified(100);
Otu01617	3	Bacteria(100);unclassified(100);unclassified(100);unclassified(100);unclassified(100);unclassified(100);
Otu01618	3	Bacteria(100);Firmicutes(100);Clostridia(100);Clostridiales(100);Lachnospiraceae(100);unclassified(100);
Otu01619	3	Bacteria(100);unclassified(100);unclassified(100);unclassified(100);unclassified(100);unclassified(100);
Otu01620	3	Bacteria(100);Firmicutes(100);Clostridia(100);Clostridiales(100);Lachnospiraceae(100);unclassified(100);
Otu01621	3	Bacteria(100);Bacteroidetes(100);unclassified(100);unclassified(100);unclassified(100);unclassified(100);
Otu01622	3	Bacteria(100);Firmicutes(100);Clostridia(100);Clostridiales(100);Lachnospiraceae(100);unclassified(100);
Otu01623	3	Bacteria(100);unclassified(100);unclassified(100);unclassified(100);unclassified(100);unclassified(100);
Otu01624	3	Bacteria(100);Firmicutes(100);Clostridia(100);Clostridiales(100);Lachnospiraceae(100);unclassified(100);
Otu01625	3	Bacteria(100);Firmicutes(100);Clostridia(100);Clostridiales(100);unclassified(100);unclassified(100);
Otu01626	3	Bacteria(100);Bacteroidetes(100);Cytophagia(100);Cytophagales(100);Cytophagaceae(100);unclassified(100);
Otu01627	3	Bacteria(100);unclassified(100);unclassified(100);unclassified(100);unclassified(100);unclassified(100);
Otu01628	3	Bacteria(100);Firmicutes(100);Clostridia(100);Clostridiales(100);Lachnospiraceae(100);unclassified(100);
Otu01629	3	Bacteria(100);unclassified(100);unclassified(100);unclassified(100);unclassified(100);unclassified(100);
Otu01630	3	Bacteria(100);unclassified(67);unclassified(67);unclassified(67);unclassified(67);unclassified(67);
Otu01631	3	Bacteria(100);Firmicutes(100);Clostridia(100);Clostridiales(100);Lachnospiraceae(100);unclassified(100);
Otu01632	3	Bacteria(100);Bacteroidetes(100);unclassified(100);unclassified(100);unclassified(100);unclassified(100);
Otu01633	3	Bacteria(100);Firmicutes(100);Clostridia(100);Clostridiales(100);Lachnospiraceae(100);unclassified(100);
Otu01634	3	Bacteria(100);Firmicutes(100);Clostridia(100);Clostridiales(100);Lachnospiraceae(100);unclassified(100);
Otu01635	3	Bacteria(100);Firmicutes(100);Bacilli(100);Lactobacillales(100);Streptococcaceae(100);Lactococcus(100);
Otu01636	3	Bacteria(100);Firmicutes(100);Clostridia(100);Clostridiales(100);Lachnospiraceae(100);unclassified(100);
Otu01637	3	Bacteria(100);Firmicutes(100);Clostridia(100);Clostridiales(100);Ruminococcaceae(100);unclassified(100);
Otu01638	3	Bacteria(100);unclassified(100);unclassified(100);unclassified(100);unclassified(100);unclassified(100);
Otu01639	3	Bacteria(100);Firmicutes(100);Clostridia(100);Clostridiales(100);Lachnospiraceae(100);unclassified(100);
Otu01640	3	Bacteria(100);Firmicutes(100);Clostridia(100);Clostridiales(100);Lachnospiraceae(100);unclassified(100);
Otu01641	3	Bacteria(100);unclassified(67);unclassified(67);unclassified(67);unclassified(67);unclassified(67);
Otu01642	3	Bacteria(100);Firmicutes(100);Clostridia(100);Clostridiales(100);unclassified(100);unclassified(100);
Otu01643	3	Bacteria(100);Firmicutes(100);Clostridia(100);Clostridiales(100);Lachnospiraceae(100);Clostridium_XlVa(67);
Otu01644	3	Bacteria(100);Bacteroidetes(100);Bacteroidia(67);Bacteroidales(67);unclassified(67);unclassified(67);
Otu01645	3	Bacteria(100);Firmicutes(67);Clostridia(67);Clostridiales(67);Lachnospiraceae(67);unclassified(67);
Otu01646	3	Bacteria(100);unclassified(100);unclassified(100);unclassified(100);unclassified(100);unclassified(100);
Otu01647	3	Bacteria(100);Firmicutes(100);Clostridia(100);Clostridiales(100);Lachnospiraceae(100);unclassified(100);
Otu01648	3	Bacteria(100);Firmicutes(100);Clostridia(100);Clostridiales(100);Lachnospiraceae(100);unclassified(100);
Otu01649	3	Bacteria(100);Bacteroidetes(100);unclassified(67);unclassified(67);unclassified(67);unclassified(67);
Otu01650	3	Bacteria(100);Firmicutes(100);Clostridia(100);Clostridiales(100);unclassified(100);unclassified(100);
Otu01651	3	Bacteria(100);Firmicutes(100);Clostridia(100);Clostridiales(100);unclassified(100);unclassified(100);
Otu01652	3	Bacteria(100);Firmicutes(100);Clostridia(100);Clostridiales(100);Lachnospiraceae(100);unclassified(100);
Otu01653	3	Bacteria(100);Firmicutes(100);unclassified(100);unclassified(100);unclassified(100);unclassified(100);
Otu01654	3	Bacteria(100);Bacteroidetes(100);Bacteroidia(67);Bacteroidales(67);unclassified(67);unclassified(67);
Otu01655	3	Bacteria(100);Bacteroidetes(100);Bacteroidia(67);Bacteroidales(67);unclassified(67);unclassified(67);
Otu01656	3	Bacteria(100);Verrucomicrobia(100);Verrucomicrobiae(100);Verrucomicrobiales(100);Verrucomicrobiaceae(100);Akkermansia(100);
Otu01657	3	Bacteria(100);Bacteroidetes(67);unclassified(67);unclassified(67);unclassified(67);unclassified(67);
Otu01658	3	Bacteria(100);unclassified(100);unclassified(100);unclassified(100);unclassified(100);unclassified(100);
Otu01659	3	Bacteria(100);unclassified(67);unclassified(67);unclassified(67);unclassified(67);unclassified(67);
Otu01660	3	Bacteria(100);unclassified(67);unclassified(67);unclassified(67);unclassified(67);unclassified(67);
Otu01661	3	Bacteria(100);unclassified(67);unclassified(67);unclassified(67);unclassified(67);unclassified(67);
Otu01662	3	Bacteria(100);Firmicutes(100);Clostridia(100);Clostridiales(100);Lachnospiraceae(100);unclassified(100);
Otu01663	3	Bacteria(100);unclassified(100);unclassified(100);unclassified(100);unclassified(100);unclassified(100);
Otu01664	3	Bacteria(100);Bacteroidetes(67);unclassified(67);unclassified(67);unclassified(67);unclassified(67);
Otu01665	3	Bacteria(100);unclassified(67);unclassified(67);unclassified(67);unclassified(67);unclassified(67);
Otu01666	3	Bacteria(100);Firmicutes(100);Clostridia(100);Clostridiales(100);Lachnospiraceae(100);unclassified(100);
Otu01667	3	Bacteria(100);unclassified(100);unclassified(100);unclassified(100);unclassified(100);unclassified(100);
Otu01668	3	Bacteria(100);Firmicutes(100);Clostridia(100);Clostridiales(100);Lachnospiraceae(100);Clostridium_XlVa(67);
Otu01669	3	Bacteria(100);Firmicutes(100);Clostridia(100);Clostridiales(100);Lachnospiraceae(100);unclassified(100);
Otu01670	3	Bacteria(100);Firmicutes(100);Clostridia(100);Clostridiales(100);Lachnospiraceae(100);unclassified(100);
Otu01671	3	Bacteria(100);unclassified(100);unclassified(100);unclassified(100);unclassified(100);unclassified(100);
Otu01672	3	Bacteria(100);unclassified(67);unclassified(67);unclassified(67);unclassified(67);unclassified(67);
Otu01673	3	Bacteria(100);unclassified(100);unclassified(100);unclassified(100);unclassified(100);unclassified(100);
Otu01674	3	Bacteria(100);Firmicutes(100);Clostridia(100);Clostridiales(100);Lachnospiraceae(100);unclassified(100);
Otu01675	3	Bacteria(100);Firmicutes(67);unclassified(67);unclassified(67);unclassified(67);unclassified(67);
Otu01676	3	Bacteria(100);Firmicutes(100);Clostridia(100);Clostridiales(100);Lachnospiraceae(100);unclassified(100);
Otu01677	3	Bacteria(100);Firmicutes(100);Clostridia(100);Clostridiales(100);Lachnospiraceae(100);unclassified(100);
Otu01678	3	Bacteria(100);Firmicutes(100);Clostridia(100);Clostridiales(100);Lachnospiraceae(100);unclassified(100);
Otu01679	3	Bacteria(100);Firmicutes(100);Clostridia(100);Clostridiales(100);Lachnospiraceae(100);unclassified(100);
Otu01680	3	Bacteria(100);Bacteroidetes(100);unclassified(100);unclassified(100);unclassified(100);unclassified(100);
Otu01681	3	Bacteria(100);Firmicutes(67);Clostridia(67);unclassified(67);unclassified(67);unclassified(67);
Otu01682	3	Bacteria(100);Firmicutes(67);unclassified(100);unclassified(100);unclassified(100);unclassified(100);
Otu01683	3	Bacteria(100);Firmicutes(100);Clostridia(100);Clostridiales(100);Ruminococcaceae(100);unclassified(100);
Otu01684	3	Bacteria(100);Firmicutes(100);Clostridia(100);Clostridiales(100);Lachnospiraceae(100);unclassified(100);
Otu01685	3	Bacteria(100);Firmicutes(100);Clostridia(100);Clostridiales(100);Lachnospiraceae(100);unclassified(100);
Otu01686	3	Bacteria(100);Firmicutes(100);Clostridia(100);Clostridiales(100);Lachnospiraceae(100);unclassified(100);
Otu01687	3	Bacteria(100);Firmicutes(100);Clostridia(100);Clostridiales(100);Lachnospiraceae(100);unclassified(100);
Otu01688	3	Bacteria(100);Firmicutes(100);Clostridia(100);Clostridiales(100);Lachnospiraceae(67);unclassified(67);
Otu01689	3	Bacteria(100);Firmicutes(100);Clostridia(100);Clostridiales(100);Ruminococcaceae(100);unclassified(100);
Otu01690	3	Bacteria(100);Firmicutes(100);Clostridia(100);Clostridiales(100);Lachnospiraceae(100);unclassified(100);
Otu01691	3	Bacteria(100);Firmicutes(100);Clostridia(100);Clostridiales(100);Lachnospiraceae(100);unclassified(100);
Otu01692	3	Bacteria(100);Firmicutes(100);Clostridia(100);Clostridiales(100);Lachnospiraceae(100);unclassified(100);
Otu01693	3	Bacteria(100);unclassified(67);unclassified(67);unclassified(67);unclassified(67);unclassified(67);
Otu01694	3	Bacteria(100);unclassified(67);unclassified(67);unclassified(67);unclassified(67);unclassified(67);
Otu01695	3	Bacteria(100);unclassified(100);unclassified(100);unclassified(100);unclassified(100);unclassified(100);
Otu01696	3	Bacteria(100);Firmicutes(100);Clostridia(100);Clostridiales(100);Ruminococcaceae(100);unclassified(100);
Otu01697	3	Bacteria(100);unclassified(100);unclassified(100);unclassified(100);unclassified(100);unclassified(100);
Otu01698	3	Bacteria(100);Firmicutes(100);Clostridia(100);Clostridiales(100);Lachnospiraceae(100);unclassified(100);
Otu01699	3	Bacteria(100);Firmicutes(100);Clostridia(100);Clostridiales(100);Lachnospiraceae(100);unclassified(100);
Otu01700	3	Bacteria(100);Bacteroidetes(67);unclassified(67);unclassified(67);unclassified(67);unclassified(67);
Otu01701	3	Bacteria(100);Firmicutes(100);Clostridia(100);Clostridiales(100);Lachnospiraceae(100);unclassified(100);
Otu01702	3	Bacteria(100);Firmicutes(100);Clostridia(100);Clostridiales(100);unclassified(67);unclassified(67);
Otu01703	3	Bacteria(100);Firmicutes(67);Clostridia(67);Clostridiales(67);Lachnospiraceae(67);unclassified(67);
Otu01704	3	Bacteria(100);unclassified(100);unclassified(100);unclassified(100);unclassified(100);unclassified(100);
Otu01705	3	Bacteria(100);Firmicutes(100);Clostridia(100);Clostridiales(100);Lachnospiraceae(100);unclassified(100);
Otu01706	3	Bacteria(100);Firmicutes(100);Clostridia(100);Clostridiales(100);Lachnospiraceae(100);unclassified(100);
Otu01707	3	Bacteria(100);Firmicutes(100);Clostridia(100);Clostridiales(100);Lachnospiraceae(100);unclassified(100);
Otu01708	3	Bacteria(100);Firmicutes(100);Clostridia(100);Clostridiales(100);Lachnospiraceae(100);unclassified(100);
Otu01709	3	Bacteria(100);unclassified(100);unclassified(100);unclassified(100);unclassified(100);unclassified(100);
Otu01710	3	Bacteria(100);Firmicutes(100);Clostridia(67);Clostridiales(67);Lachnospiraceae(67);unclassified(67);
Otu01711	3	Bacteria(100);Firmicutes(100);Clostridia(100);Clostridiales(100);unclassified(100);unclassified(100);
Otu01712	3	Bacteria(100);Firmicutes(100);Clostridia(100);Clostridiales(100);Lachnospiraceae(67);unclassified(67);
Otu01713	3	Bacteria(100);Firmicutes(100);Bacilli(100);Lactobacillales(100);Lactobacillaceae(100);Lactobacillus(100);
Otu01714	3	Bacteria(100);unclassified(100);unclassified(100);unclassified(100);unclassified(100);unclassified(100);
Otu01715	3	Bacteria(100);unclassified(100);unclassified(100);unclassified(100);unclassified(100);unclassified(100);
Otu01716	3	Bacteria(100);Firmicutes(100);Clostridia(100);Clostridiales(100);Lachnospiraceae(100);unclassified(100);
Otu01717	3	Bacteria(100);Firmicutes(100);Clostridia(100);Clostridiales(100);Lachnospiraceae(100);unclassified(100);
Otu01718	3	Bacteria(100);Bacteroidetes(100);unclassified(100);unclassified(100);unclassified(100);unclassified(100);
Otu01719	3	Bacteria(100);Bacteroidetes(100);Bacteroidia(100);Bacteroidales(100);unclassified(67);unclassified(67);
Otu01720	3	Bacteria(100);Firmicutes(100);Clostridia(100);Clostridiales(100);Ruminococcaceae(100);unclassified(100);
Otu01721	3	Bacteria(100);unclassified(100);unclassified(100);unclassified(100);unclassified(100);unclassified(100);
Otu01722	3	Bacteria(100);Firmicutes(100);Clostridia(100);Clostridiales(100);unclassified(100);unclassified(100);
Otu01723	3	Bacteria(100);Bacteroidetes(100);unclassified(100);unclassified(100);unclassified(100);unclassified(100);
Otu01724	3	Bacteria(100);Firmicutes(100);Clostridia(100);Clostridiales(100);Lachnospiraceae(67);unclassified(67);
Otu01725	3	Bacteria(100);Firmicutes(100);Clostridia(100);Clostridiales(100);Lachnospiraceae(100);unclassified(100);
Otu01726	3	Bacteria(100);unclassified(100);unclassified(100);unclassified(100);unclassified(100);unclassified(100);
Otu01727	3	Bacteria(100);Firmicutes(67);Clostridia(67);Clostridiales(67);unclassified(100);unclassified(100);
Otu01728	3	Bacteria(100);Firmicutes(100);Clostridia(100);Clostridiales(100);Lachnospiraceae(100);unclassified(100);
Otu01729	3	Bacteria(100);unclassified(100);unclassified(100);unclassified(100);unclassified(100);unclassified(100);
Otu01730	3	Bacteria(100);Firmicutes(100);Clostridia(100);Clostridiales(100);unclassified(100);unclassified(100);
Otu01731	3	Bacteria(100);Firmicutes(100);Clostridia(100);Clostridiales(100);Lachnospiraceae(100);unclassified(100);
Otu01732	3	Bacteria(100);Firmicutes(100);Clostridia(100);Clostridiales(100);Lachnospiraceae(100);unclassified(100);
Otu01733	3	Bacteria(100);Firmicutes(100);Clostridia(100);Clostridiales(100);Lachnospiraceae(100);unclassified(100);
Otu01734	3	Bacteria(100);unclassified(100);unclassified(100);unclassified(100);unclassified(100);unclassified(100);
Otu01735	3	Bacteria(100);unclassified(100);unclassified(100);unclassified(100);unclassified(100);unclassified(100);
Otu01736	3	Bacteria(100);Firmicutes(100);Clostridia(100);Clostridiales(100);Lachnospiraceae(100);unclassified(100);
Otu01737	3	Bacteria(100);unclassified(100);unclassified(100);unclassified(100);unclassified(100);unclassified(100);
Otu01738	3	Bacteria(100);Firmicutes(67);Clostridia(67);Clostridiales(67);unclassified(100);unclassified(100);
Otu01739	3	Bacteria(100);Firmicutes(100);Clostridia(100);Clostridiales(100);Lachnospiraceae(100);unclassified(67);
Otu01740	3	Bacteria(100);unclassified(100);unclassified(100);unclassified(100);unclassified(100);unclassified(100);
Otu01741	3	Bacteria(100);unclassified(100);unclassified(100);unclassified(100);unclassified(100);unclassified(100);
Otu01742	3	Bacteria(100);Firmicutes(100);Clostridia(100);Clostridiales(100);Lachnospiraceae(100);Clostridium_XlVb(100);
Otu01743	3	Bacteria(100);unclassified(100);unclassified(100);unclassified(100);unclassified(100);unclassified(100);
Otu01744	3	Bacteria(100);Proteobacteria(100);Betaproteobacteria(100);Burkholderiales(100);Comamonadaceae(100);unclassified(100);
Otu01745	2	Bacteria(100);Firmicutes(100);Clostridia(100);Clostridiales(100);unclassified(100);unclassified(100);
Otu01746	2	Bacteria(100);unclassified(100);unclassified(100);unclassified(100);unclassified(100);unclassified(100);
Otu01747	2	Bacteria(100);Bacteroidetes(100);Bacteroidia(100);Bacteroidales(100);unclassified(100);unclassified(100);
Otu01748	2	Bacteria(100);Firmicutes(100);Clostridia(100);Clostridiales(100);unclassified(100);unclassified(100);
Otu01749	2	Bacteria(100);Firmicutes(100);Clostridia(100);Clostridiales(100);unclassified(100);unclassified(100);
Otu01750	2	Bacteria(100);Firmicutes(100);unclassified(100);unclassified(100);unclassified(100);unclassified(100);
Otu01751	2	Bacteria(100);Bacteroidetes(100);unclassified(100);unclassified(100);unclassified(100);unclassified(100);
Otu01752	2	Bacteria(100);unclassified(100);unclassified(100);unclassified(100);unclassified(100);unclassified(100);
Otu01753	2	Bacteria(100);unclassified(100);unclassified(100);unclassified(100);unclassified(100);unclassified(100);
Otu01754	2	Bacteria(100);Firmicutes(100);Clostridia(100);Clostridiales(100);Lachnospiraceae(100);unclassified(100);
Otu01755	2	Bacteria(100);Firmicutes(100);Clostridia(100);Clostridiales(100);Lachnospiraceae(100);unclassified(100);
Otu01756	2	Bacteria(100);Firmicutes(100);Clostridia(100);Clostridiales(100);unclassified(100);unclassified(100);
Otu01757	2	Bacteria(100);Firmicutes(100);Clostridia(100);Clostridiales(100);unclassified(100);unclassified(100);
Otu01758	2	Bacteria(100);Firmicutes(100);Clostridia(100);Clostridiales(100);unclassified(100);unclassified(100);
Otu01759	2	Bacteria(100);unclassified(100);unclassified(100);unclassified(100);unclassified(100);unclassified(100);
Otu01760	2	Bacteria(100);Firmicutes(100);Clostridia(100);Clostridiales(100);Lachnospiraceae(100);unclassified(100);
Otu01761	2	Bacteria(100);Firmicutes(100);Clostridia(100);Clostridiales(100);Ruminococcaceae(100);unclassified(100);
Otu01762	2	Bacteria(100);unclassified(100);unclassified(100);unclassified(100);unclassified(100);unclassified(100);
Otu01763	2	Bacteria(100);Firmicutes(100);unclassified(100);unclassified(100);unclassified(100);unclassified(100);
Otu01764	2	Bacteria(100);Firmicutes(100);Clostridia(100);Clostridiales(100);unclassified(100);unclassified(100);
Otu01765	2	Bacteria(100);Firmicutes(100);Clostridia(100);Clostridiales(100);Lachnospiraceae(100);unclassified(100);
Otu01766	2	Bacteria(100);Bacteroidetes(100);unclassified(100);unclassified(100);unclassified(100);unclassified(100);
Otu01767	2	Bacteria(100);unclassified(100);unclassified(100);unclassified(100);unclassified(100);unclassified(100);
Otu01768	2	Bacteria(100);Bacteroidetes(100);Bacteroidia(100);Bacteroidales(100);unclassified(100);unclassified(100);
Otu01769	2	Bacteria(100);unclassified(100);unclassified(100);unclassified(100);unclassified(100);unclassified(100);
Otu01770	2	Bacteria(100);Firmicutes(100);Clostridia(100);Clostridiales(100);Lachnospiraceae(100);unclassified(100);
Otu01771	2	Bacteria(100);Firmicutes(100);Clostridia(100);Clostridiales(100);Lachnospiraceae(100);unclassified(100);
Otu01772	2	Bacteria(100);unclassified(100);unclassified(100);unclassified(100);unclassified(100);unclassified(100);
Otu01773	2	Bacteria(100);unclassified(100);unclassified(100);unclassified(100);unclassified(100);unclassified(100);
Otu01774	2	Bacteria(100);unclassified(100);unclassified(100);unclassified(100);unclassified(100);unclassified(100);
Otu01775	2	Bacteria(100);Firmicutes(100);Clostridia(100);Clostridiales(100);Lachnospiraceae(100);unclassified(100);
Otu01776	2	Bacteria(100);Firmicutes(100);Clostridia(100);Clostridiales(100);Lachnospiraceae(100);unclassified(100);
Otu01777	2	Bacteria(100);Bacteroidetes(100);unclassified(100);unclassified(100);unclassified(100);unclassified(100);
Otu01778	2	Bacteria(100);unclassified(100);unclassified(100);unclassified(100);unclassified(100);unclassified(100);
Otu01779	2	Bacteria(100);Firmicutes(100);Clostridia(100);Clostridiales(100);Lachnospiraceae(100);unclassified(100);
Otu01780	2	Bacteria(100);unclassified(100);unclassified(100);unclassified(100);unclassified(100);unclassified(100);
Otu01781	2	Bacteria(100);unclassified(100);unclassified(100);unclassified(100);unclassified(100);unclassified(100);
Otu01782	2	Bacteria(100);Firmicutes(100);Clostridia(100);Clostridiales(100);Lachnospiraceae(100);unclassified(100);
Otu01783	2	Bacteria(100);unclassified(100);unclassified(100);unclassified(100);unclassified(100);unclassified(100);
Otu01784	2	Bacteria(100);Bacteroidetes(100);unclassified(100);unclassified(100);unclassified(100);unclassified(100);
Otu01785	2	Bacteria(100);unclassified(100);unclassified(100);unclassified(100);unclassified(100);unclassified(100);
Otu01786	2	Bacteria(100);unclassified(100);unclassified(100);unclassified(100);unclassified(100);unclassified(100);
Otu01787	2	Bacteria(100);Firmicutes(100);Bacilli(100);Lactobacillales(100);Lactobacillaceae(100);unclassified(100);
Otu01788	2	Bacteria(100);Firmicutes(100);unclassified(100);unclassified(100);unclassified(100);unclassified(100);
Otu01789	2	Bacteria(100);unclassified(100);unclassified(100);unclassified(100);unclassified(100);unclassified(100);
Otu01790	2	Bacteria(100);unclassified(100);unclassified(100);unclassified(100);unclassified(100);unclassified(100);
Otu01791	2	Bacteria(100);Bacteroidetes(100);unclassified(100);unclassified(100);unclassified(100);unclassified(100);
Otu01792	2	Bacteria(100);unclassified(100);unclassified(100);unclassified(100);unclassified(100);unclassified(100);
Otu01793	2	Bacteria(100);unclassified(100);unclassified(100);unclassified(100);unclassified(100);unclassified(100);
Otu01794	2	Bacteria(100);Firmicutes(100);Clostridia(100);Clostridiales(100);Lachnospiraceae(100);unclassified(100);
Otu01795	2	Bacteria(100);Firmicutes(100);Clostridia(100);Clostridiales(100);unclassified(100);unclassified(100);
Otu01796	2	Bacteria(100);Firmicutes(100);Clostridia(100);Clostridiales(100);Ruminococcaceae(100);unclassified(100);
Otu01797	2	Bacteria(100);unclassified(100);unclassified(100);unclassified(100);unclassified(100);unclassified(100);
Otu01798	2	Bacteria(100);Firmicutes(100);Clostridia(100);Clostridiales(100);Ruminococcaceae(100);unclassified(100);
Otu01799	2	Bacteria(100);unclassified(100);unclassified(100);unclassified(100);unclassified(100);unclassified(100);
Otu01800	2	Bacteria(100);Firmicutes(100);Clostridia(100);Clostridiales(100);unclassified(100);unclassified(100);
Otu01801	2	Bacteria(100);unclassified(100);unclassified(100);unclassified(100);unclassified(100);unclassified(100);
Otu01802	2	Bacteria(100);Bacteroidetes(100);unclassified(100);unclassified(100);unclassified(100);unclassified(100);
Otu01803	2	Bacteria(100);unclassified(100);unclassified(100);unclassified(100);unclassified(100);unclassified(100);
Otu01804	2	Bacteria(100);Bacteroidetes(100);unclassified(100);unclassified(100);unclassified(100);unclassified(100);
Otu01805	2	Bacteria(100);Firmicutes(100);Clostridia(100);Clostridiales(100);Lachnospiraceae(100);unclassified(100);
Otu01806	2	Bacteria(100);unclassified(100);unclassified(100);unclassified(100);unclassified(100);unclassified(100);
Otu01807	2	Bacteria(100);Bacteroidetes(100);unclassified(100);unclassified(100);unclassified(100);unclassified(100);
Otu01808	2	Bacteria(100);Firmicutes(100);Clostridia(100);Clostridiales(100);Ruminococcaceae(100);unclassified(100);
Otu01809	2	Bacteria(100);Bacteroidetes(100);unclassified(100);unclassified(100);unclassified(100);unclassified(100);
Otu01810	2	Bacteria(100);Bacteroidetes(100);unclassified(100);unclassified(100);unclassified(100);unclassified(100);
Otu01811	2	Bacteria(100);Bacteroidetes(100);Bacteroidia(100);Bacteroidales(100);unclassified(100);unclassified(100);
Otu01812	2	Bacteria(100);unclassified(100);unclassified(100);unclassified(100);unclassified(100);unclassified(100);
Otu01813	2	Bacteria(100);Firmicutes(100);Clostridia(100);Clostridiales(100);Lachnospiraceae(100);unclassified(100);
Otu01814	2	Bacteria(100);Bacteroidetes(100);Bacteroidia(100);Bacteroidales(100);unclassified(100);unclassified(100);
Otu01815	2	Bacteria(100);Firmicutes(100);Clostridia(100);Clostridiales(100);Lachnospiraceae(100);unclassified(100);
Otu01816	2	Bacteria(100);unclassified(100);unclassified(100);unclassified(100);unclassified(100);unclassified(100);
Otu01817	2	Bacteria(100);Firmicutes(100);Clostridia(100);Clostridiales(100);unclassified(100);unclassified(100);
Otu01818	2	Bacteria(100);Bacteroidetes(100);unclassified(100);unclassified(100);unclassified(100);unclassified(100);
Otu01819	2	Bacteria(100);Firmicutes(100);Clostridia(100);Clostridiales(100);Lachnospiraceae(100);unclassified(100);
Otu01820	2	Bacteria(100);unclassified(100);unclassified(100);unclassified(100);unclassified(100);unclassified(100);
Otu01821	2	Bacteria(100);unclassified(100);unclassified(100);unclassified(100);unclassified(100);unclassified(100);
Otu01822	2	Bacteria(100);Proteobacteria(100);Betaproteobacteria(100);Burkholderiales(100);Comamonadaceae(100);unclassified(100);
Otu01823	2	Bacteria(100);unclassified(100);unclassified(100);unclassified(100);unclassified(100);unclassified(100);
Otu01824	2	Bacteria(100);Firmicutes(100);Clostridia(100);Clostridiales(100);unclassified(100);unclassified(100);
Otu01825	2	Bacteria(100);unclassified(100);unclassified(100);unclassified(100);unclassified(100);unclassified(100);
Otu01826	2	Bacteria(100);Firmicutes(100);Clostridia(100);Clostridiales(100);Lachnospiraceae(100);unclassified(100);
Otu01827	2	Bacteria(100);Firmicutes(100);Clostridia(100);Clostridiales(100);Ruminococcaceae(100);Pseudoflavonifractor(100);
Otu01828	2	Bacteria(100);unclassified(100);unclassified(100);unclassified(100);unclassified(100);unclassified(100);
Otu01829	2	Bacteria(100);Firmicutes(100);Clostridia(100);Clostridiales(100);Lachnospiraceae(100);unclassified(100);
Otu01830	2	Bacteria(100);Bacteroidetes(100);unclassified(100);unclassified(100);unclassified(100);unclassified(100);
Otu01831	2	Bacteria(100);Bacteroidetes(100);unclassified(100);unclassified(100);unclassified(100);unclassified(100);
Otu01832	2	Bacteria(100);Firmicutes(100);Clostridia(100);Clostridiales(100);Lachnospiraceae(100);unclassified(100);
Otu01833	2	Bacteria(100);unclassified(100);unclassified(100);unclassified(100);unclassified(100);unclassified(100);
Otu01834	2	Bacteria(100);unclassified(100);unclassified(100);unclassified(100);unclassified(100);unclassified(100);
Otu01835	2	Bacteria(100);Firmicutes(100);Clostridia(100);Clostridiales(100);unclassified(100);unclassified(100);
Otu01836	2	Bacteria(100);unclassified(100);unclassified(100);unclassified(100);unclassified(100);unclassified(100);
Otu01837	2	Bacteria(100);Firmicutes(100);Clostridia(100);Clostridiales(100);Lachnospiraceae(100);unclassified(100);
Otu01838	2	Bacteria(100);Firmicutes(100);Clostridia(100);Clostridiales(100);Lachnospiraceae(100);unclassified(100);
Otu01839	2	Bacteria(100);Firmicutes(100);Clostridia(100);Clostridiales(100);Lachnospiraceae(100);unclassified(100);
Otu01840	2	Bacteria(100);Bacteroidetes(100);unclassified(100);unclassified(100);unclassified(100);unclassified(100);
Otu01841	2	Bacteria(100);Firmicutes(100);Clostridia(100);Clostridiales(100);unclassified(100);unclassified(100);
Otu01842	2	Bacteria(100);unclassified(100);unclassified(100);unclassified(100);unclassified(100);unclassified(100);
Otu01843	2	Bacteria(100);Firmicutes(100);Clostridia(100);Clostridiales(100);Lachnospiraceae(100);unclassified(100);
Otu01844	2	Bacteria(100);Firmicutes(100);unclassified(100);unclassified(100);unclassified(100);unclassified(100);
Otu01845	2	Bacteria(100);unclassified(100);unclassified(100);unclassified(100);unclassified(100);unclassified(100);
Otu01846	2	Bacteria(100);Firmicutes(100);Clostridia(100);Clostridiales(100);Lachnospiraceae(100);unclassified(100);
Otu01847	2	Bacteria(100);unclassified(100);unclassified(100);unclassified(100);unclassified(100);unclassified(100);
Otu01848	2	Bacteria(100);Firmicutes(100);Clostridia(100);Clostridiales(100);Lachnospiraceae(100);unclassified(100);
Otu01849	2	Bacteria(100);Firmicutes(100);Bacilli(100);Lactobacillales(100);Lactobacillaceae(100);unclassified(100);
Otu01850	2	Bacteria(100);Firmicutes(100);Clostridia(100);Clostridiales(100);unclassified(100);unclassified(100);
Otu01851	2	Bacteria(100);Firmicutes(100);Clostridia(100);Clostridiales(100);Lachnospiraceae(100);unclassified(100);
Otu01852	2	Bacteria(100);Firmicutes(100);Clostridia(100);Clostridiales(100);Lachnospiraceae(100);unclassified(100);
Otu01853	2	Bacteria(100);unclassified(100);unclassified(100);unclassified(100);unclassified(100);unclassified(100);
Otu01854	2	Bacteria(100);Firmicutes(100);Clostridia(100);Clostridiales(100);Lachnospiraceae(100);unclassified(100);
Otu01855	2	Bacteria(100);unclassified(100);unclassified(100);unclassified(100);unclassified(100);unclassified(100);
Otu01856	2	Bacteria(100);unclassified(100);unclassified(100);unclassified(100);unclassified(100);unclassified(100);
Otu01857	2	Bacteria(100);Bacteroidetes(100);Bacteroidia(100);Bacteroidales(100);unclassified(100);unclassified(100);
Otu01858	2	Bacteria(100);Firmicutes(100);Clostridia(100);Clostridiales(100);Lachnospiraceae(100);unclassified(100);
Otu01859	2	Bacteria(100);unclassified(100);unclassified(100);unclassified(100);unclassified(100);unclassified(100);
Otu01860	2	Bacteria(100);Firmicutes(100);Clostridia(100);Clostridiales(100);Lachnospiraceae(100);unclassified(100);
Otu01861	2	Bacteria(100);Firmicutes(100);Clostridia(100);Clostridiales(100);Lachnospiraceae(100);unclassified(100);
Otu01862	2	Bacteria(100);Bacteroidetes(100);unclassified(100);unclassified(100);unclassified(100);unclassified(100);
Otu01863	2	Bacteria(100);Firmicutes(100);Clostridia(100);Clostridiales(100);unclassified(100);unclassified(100);
Otu01864	2	Bacteria(100);Firmicutes(100);unclassified(100);unclassified(100);unclassified(100);unclassified(100);
Otu01865	2	Bacteria(100);unclassified(100);unclassified(100);unclassified(100);unclassified(100);unclassified(100);
Otu01866	2	Bacteria(100);unclassified(100);unclassified(100);unclassified(100);unclassified(100);unclassified(100);
Otu01867	2	Bacteria(100);unclassified(100);unclassified(100);unclassified(100);unclassified(100);unclassified(100);
Otu01868	2	Bacteria(100);Firmicutes(100);Clostridia(100);Clostridiales(100);Lachnospiraceae(100);unclassified(100);
Otu01869	2	Bacteria(100);unclassified(100);unclassified(100);unclassified(100);unclassified(100);unclassified(100);
Otu01870	2	Bacteria(100);Bacteroidetes(100);Bacteroidia(100);Bacteroidales(100);unclassified(100);unclassified(100);
Otu01871	2	Bacteria(100);unclassified(100);unclassified(100);unclassified(100);unclassified(100);unclassified(100);
Otu01872	2	Bacteria(100);unclassified(100);unclassified(100);unclassified(100);unclassified(100);unclassified(100);
Otu01873	2	Bacteria(100);Bacteroidetes(100);unclassified(100);unclassified(100);unclassified(100);unclassified(100);
Otu01874	2	Bacteria(100);Firmicutes(100);Clostridia(100);Clostridiales(100);Lachnospiraceae(100);unclassified(100);
Otu01875	2	Bacteria(100);Firmicutes(100);Clostridia(100);Clostridiales(100);Lachnospiraceae(100);unclassified(100);
Otu01876	2	Bacteria(100);unclassified(100);unclassified(100);unclassified(100);unclassified(100);unclassified(100);
Otu01877	2	Bacteria(100);Firmicutes(100);Clostridia(100);Clostridiales(100);Lachnospiraceae(100);unclassified(100);
Otu01878	2	Bacteria(100);unclassified(100);unclassified(100);unclassified(100);unclassified(100);unclassified(100);
Otu01879	2	Bacteria(100);Firmicutes(100);Clostridia(100);Clostridiales(100);Lachnospiraceae(100);unclassified(100);
Otu01880	2	Bacteria(100);unclassified(100);unclassified(100);unclassified(100);unclassified(100);unclassified(100);
Otu01881	2	Bacteria(100);Firmicutes(100);Clostridia(100);Clostridiales(100);Lachnospiraceae(100);unclassified(100);
Otu01882	2	Bacteria(100);Firmicutes(100);Clostridia(100);Clostridiales(100);Lachnospiraceae(100);unclassified(100);
Otu01883	2	Bacteria(100);Firmicutes(100);Clostridia(100);Clostridiales(100);Lachnospiraceae(100);unclassified(100);
Otu01884	2	Bacteria(100);Firmicutes(100);Clostridia(100);Clostridiales(100);unclassified(100);unclassified(100);
Otu01885	2	Bacteria(100);Firmicutes(100);Clostridia(100);Clostridiales(100);Lachnospiraceae(100);unclassified(100);
Otu01886	2	Bacteria(100);Firmicutes(100);Clostridia(100);Clostridiales(100);Lachnospiraceae(100);unclassified(100);
Otu01887	2	Bacteria(100);unclassified(100);unclassified(100);unclassified(100);unclassified(100);unclassified(100);
Otu01888	2	Bacteria(100);Bacteroidetes(100);unclassified(100);unclassified(100);unclassified(100);unclassified(100);
Otu01889	2	Bacteria(100);unclassified(100);unclassified(100);unclassified(100);unclassified(100);unclassified(100);
Otu01890	2	Bacteria(100);Firmicutes(100);Clostridia(100);Clostridiales(100);unclassified(100);unclassified(100);
Otu01891	2	Bacteria(100);Firmicutes(100);Clostridia(100);Clostridiales(100);Lachnospiraceae(100);unclassified(100);
Otu01892	2	Bacteria(100);Firmicutes(100);Clostridia(100);Clostridiales(100);unclassified(100);unclassified(100);
Otu01893	2	Bacteria(100);Firmicutes(100);Clostridia(100);Clostridiales(100);Lachnospiraceae(100);unclassified(100);
Otu01894	2	Bacteria(100);Bacteroidetes(100);unclassified(100);unclassified(100);unclassified(100);unclassified(100);
Otu01895	2	Bacteria(100);Bacteroidetes(100);Bacteroidia(100);Bacteroidales(100);unclassified(100);unclassified(100);
Otu01896	2	Bacteria(100);Firmicutes(100);Clostridia(100);Clostridiales(100);Lachnospiraceae(100);unclassified(100);
Otu01897	2	Bacteria(100);Firmicutes(100);Clostridia(100);Clostridiales(100);unclassified(100);unclassified(100);
Otu01898	2	Bacteria(100);unclassified(100);unclassified(100);unclassified(100);unclassified(100);unclassified(100);
Otu01899	2	Bacteria(100);Firmicutes(100);Clostridia(100);Clostridiales(100);Lachnospiraceae(100);unclassified(100);
Otu01900	2	Bacteria(100);unclassified(100);unclassified(100);unclassified(100);unclassified(100);unclassified(100);
Otu01901	2	Bacteria(100);unclassified(100);unclassified(100);unclassified(100);unclassified(100);unclassified(100);
Otu01902	2	Bacteria(100);Firmicutes(100);Clostridia(100);Clostridiales(100);unclassified(100);unclassified(100);
Otu01903	2	Bacteria(100);Firmicutes(100);Clostridia(100);Clostridiales(100);Lachnospiraceae(100);unclassified(100);
Otu01904	2	Bacteria(100);Firmicutes(100);Clostridia(100);Clostridiales(100);unclassified(100);unclassified(100);
Otu01905	2	Bacteria(100);Firmicutes(100);Clostridia(100);Clostridiales(100);Lachnospiraceae(100);unclassified(100);
Otu01906	2	Bacteria(100);Firmicutes(100);Clostridia(100);Clostridiales(100);unclassified(100);unclassified(100);
Otu01907	2	Bacteria(100);Bacteroidetes(100);unclassified(100);unclassified(100);unclassified(100);unclassified(100);
Otu01908	2	Bacteria(100);unclassified(100);unclassified(100);unclassified(100);unclassified(100);unclassified(100);
Otu01909	2	Bacteria(100);unclassified(100);unclassified(100);unclassified(100);unclassified(100);unclassified(100);
Otu01910	2	Bacteria(100);Firmicutes(100);Clostridia(100);Clostridiales(100);Lachnospiraceae(100);unclassified(100);
Otu01911	2	Bacteria(100);Firmicutes(100);Clostridia(100);Clostridiales(100);Lachnospiraceae(100);unclassified(100);
Otu01912	2	Bacteria(100);Firmicutes(100);Clostridia(100);Clostridiales(100);Ruminococcaceae(100);unclassified(100);
Otu01913	2	Bacteria(100);unclassified(100);unclassified(100);unclassified(100);unclassified(100);unclassified(100);
Otu01914	2	Bacteria(100);Firmicutes(100);Clostridia(100);Clostridiales(100);Lachnospiraceae(100);unclassified(100);
Otu01915	2	Bacteria(100);unclassified(100);unclassified(100);unclassified(100);unclassified(100);unclassified(100);
Otu01916	2	Bacteria(100);Bacteroidetes(100);unclassified(100);unclassified(100);unclassified(100);unclassified(100);
Otu01917	2	Bacteria(100);Firmicutes(100);Clostridia(100);Clostridiales(100);unclassified(100);unclassified(100);
Otu01918	2	Bacteria(100);Firmicutes(100);Clostridia(100);Clostridiales(100);Lachnospiraceae(100);unclassified(100);
Otu01919	2	Bacteria(100);Firmicutes(100);unclassified(100);unclassified(100);unclassified(100);unclassified(100);
Otu01920	2	Bacteria(100);Firmicutes(100);Clostridia(100);Clostridiales(100);Lachnospiraceae(100);unclassified(100);
Otu01921	2	Bacteria(100);Firmicutes(100);Clostridia(100);Clostridiales(100);Lachnospiraceae(100);unclassified(100);
Otu01922	2	Bacteria(100);unclassified(100);unclassified(100);unclassified(100);unclassified(100);unclassified(100);
Otu01923	2	Bacteria(100);Actinobacteria(100);Actinobacteria(100);Actinomycetales(100);Tsukamurellaceae(100);Tsukamurella(100);
Otu01924	2	Bacteria(100);Firmicutes(100);Clostridia(100);Clostridiales(100);Lachnospiraceae(100);unclassified(100);
Otu01925	2	Bacteria(100);unclassified(100);unclassified(100);unclassified(100);unclassified(100);unclassified(100);
Otu01926	2	Bacteria(100);Firmicutes(100);Clostridia(100);Clostridiales(100);unclassified(100);unclassified(100);
Otu01927	2	Bacteria(100);Firmicutes(100);Clostridia(100);Clostridiales(100);unclassified(100);unclassified(100);
Otu01928	2	Bacteria(100);Firmicutes(100);Clostridia(100);Clostridiales(100);Lachnospiraceae(100);unclassified(100);
Otu01929	2	Bacteria(100);unclassified(100);unclassified(100);unclassified(100);unclassified(100);unclassified(100);
Otu01930	2	Bacteria(100);unclassified(100);unclassified(100);unclassified(100);unclassified(100);unclassified(100);
Otu01931	2	Bacteria(100);Bacteroidetes(100);unclassified(100);unclassified(100);unclassified(100);unclassified(100);
Otu01932	2	Bacteria(100);unclassified(100);unclassified(100);unclassified(100);unclassified(100);unclassified(100);
Otu01933	2	Bacteria(100);Firmicutes(100);Clostridia(100);Clostridiales(100);Lachnospiraceae(100);unclassified(100);
Otu01934	2	Bacteria(100);Firmicutes(100);Clostridia(100);Clostridiales(100);Lachnospiraceae(100);unclassified(100);
Otu01935	2	Bacteria(100);Firmicutes(100);Clostridia(100);Clostridiales(100);unclassified(100);unclassified(100);
Otu01936	2	Bacteria(100);Firmicutes(100);Clostridia(100);Clostridiales(100);Lachnospiraceae(100);unclassified(100);
Otu01937	2	Bacteria(100);Firmicutes(100);Clostridia(100);Clostridiales(100);Lachnospiraceae(100);unclassified(100);
Otu01938	2	Bacteria(100);unclassified(100);unclassified(100);unclassified(100);unclassified(100);unclassified(100);
Otu01939	2	Bacteria(100);unclassified(100);unclassified(100);unclassified(100);unclassified(100);unclassified(100);
Otu01940	2	Bacteria(100);Firmicutes(100);Clostridia(100);unclassified(100);unclassified(100);unclassified(100);
Otu01941	2	Bacteria(100);unclassified(100);unclassified(100);unclassified(100);unclassified(100);unclassified(100);
Otu01942	2	Bacteria(100);Bacteroidetes(100);Bacteroidia(100);Bacteroidales(100);unclassified(100);unclassified(100);
Otu01943	2	Bacteria(100);unclassified(100);unclassified(100);unclassified(100);unclassified(100);unclassified(100);
Otu01944	2	Bacteria(100);unclassified(100);unclassified(100);unclassified(100);unclassified(100);unclassified(100);
Otu01945	2	Bacteria(100);Firmicutes(100);Clostridia(100);Clostridiales(100);Lachnospiraceae(100);unclassified(100);
Otu01946	2	Bacteria(100);Firmicutes(100);unclassified(100);unclassified(100);unclassified(100);unclassified(100);
Otu01947	2	Bacteria(100);unclassified(100);unclassified(100);unclassified(100);unclassified(100);unclassified(100);
Otu01948	2	Bacteria(100);Firmicutes(100);Clostridia(100);Clostridiales(100);unclassified(100);unclassified(100);
Otu01949	2	Bacteria(100);unclassified(100);unclassified(100);unclassified(100);unclassified(100);unclassified(100);
Otu01950	2	Bacteria(100);Firmicutes(100);Clostridia(100);Clostridiales(100);Lachnospiraceae(100);unclassified(100);
Otu01951	2	Bacteria(100);unclassified(100);unclassified(100);unclassified(100);unclassified(100);unclassified(100);
Otu01952	2	Bacteria(100);Firmicutes(100);Clostridia(100);Clostridiales(100);Lachnospiraceae(100);unclassified(100);
Otu01953	2	Bacteria(100);Firmicutes(100);Clostridia(100);Clostridiales(100);unclassified(100);unclassified(100);
Otu01954	2	Bacteria(100);Firmicutes(100);Clostridia(100);Clostridiales(100);unclassified(100);unclassified(100);
Otu01955	2	Bacteria(100);Firmicutes(100);Clostridia(100);Clostridiales(100);Lachnospiraceae(100);unclassified(100);
Otu01956	2	Bacteria(100);Firmicutes(100);Erysipelotrichia(100);Erysipelotrichales(100);Erysipelotrichaceae(100);Turicibacter(100);
Otu01957	2	Bacteria(100);Firmicutes(100);Clostridia(100);Clostridiales(100);Lachnospiraceae(100);unclassified(100);
Otu01958	2	Bacteria(100);unclassified(100);unclassified(100);unclassified(100);unclassified(100);unclassified(100);
Otu01959	2	Bacteria(100);Firmicutes(100);Clostridia(100);Clostridiales(100);Lachnospiraceae(100);unclassified(100);
Otu01960	2	Bacteria(100);unclassified(100);unclassified(100);unclassified(100);unclassified(100);unclassified(100);
Otu01961	2	Bacteria(100);unclassified(100);unclassified(100);unclassified(100);unclassified(100);unclassified(100);
Otu01962	2	Bacteria(100);Firmicutes(100);Clostridia(100);Clostridiales(100);unclassified(100);unclassified(100);
Otu01963	2	Bacteria(100);Firmicutes(100);Clostridia(100);Clostridiales(100);Ruminococcaceae(100);unclassified(100);
Otu01964	2	Bacteria(100);Firmicutes(100);Clostridia(100);Clostridiales(100);Lachnospiraceae(100);unclassified(100);
Otu01965	2	Bacteria(100);unclassified(100);unclassified(100);unclassified(100);unclassified(100);unclassified(100);
Otu01966	2	Bacteria(100);Firmicutes(100);Clostridia(100);Clostridiales(100);Lachnospiraceae(100);unclassified(100);
Otu01967	2	Bacteria(100);Firmicutes(100);Clostridia(100);Clostridiales(100);Lachnospiraceae(100);unclassified(100);
Otu01968	2	Bacteria(100);Firmicutes(100);unclassified(100);unclassified(100);unclassified(100);unclassified(100);
Otu01969	2	Bacteria(100);Firmicutes(100);Clostridia(100);Clostridiales(100);unclassified(100);unclassified(100);
Otu01970	2	Bacteria(100);Firmicutes(100);unclassified(100);unclassified(100);unclassified(100);unclassified(100);
Otu01971	2	Bacteria(100);Bacteroidetes(100);unclassified(100);unclassified(100);unclassified(100);unclassified(100);
Otu01972	2	Bacteria(100);unclassified(100);unclassified(100);unclassified(100);unclassified(100);unclassified(100);
Otu01973	2	Bacteria(100);Firmicutes(100);Clostridia(100);Clostridiales(100);Lachnospiraceae(100);unclassified(100);
Otu01974	2	Bacteria(100);Firmicutes(100);Clostridia(100);Clostridiales(100);Lachnospiraceae(100);unclassified(100);
Otu01975	2	Bacteria(100);unclassified(100);unclassified(100);unclassified(100);unclassified(100);unclassified(100);
Otu01976	2	Bacteria(100);Firmicutes(100);Clostridia(100);Clostridiales(100);unclassified(100);unclassified(100);
Otu01977	2	Bacteria(100);unclassified(100);unclassified(100);unclassified(100);unclassified(100);unclassified(100);
Otu01978	2	Bacteria(100);unclassified(100);unclassified(100);unclassified(100);unclassified(100);unclassified(100);
Otu01979	2	Bacteria(100);Firmicutes(100);Clostridia(100);Clostridiales(100);Lachnospiraceae(100);unclassified(100);
Otu01980	2	Bacteria(100);unclassified(100);unclassified(100);unclassified(100);unclassified(100);unclassified(100);
Otu01981	2	Bacteria(100);unclassified(100);unclassified(100);unclassified(100);unclassified(100);unclassified(100);
Otu01982	2	Bacteria(100);unclassified(100);unclassified(100);unclassified(100);unclassified(100);unclassified(100);
Otu01983	2	Bacteria(100);Firmicutes(100);Clostridia(100);Clostridiales(100);unclassified(100);unclassified(100);
Otu01984	2	Bacteria(100);Firmicutes(100);Clostridia(100);Clostridiales(100);Lachnospiraceae(100);unclassified(100);
Otu01985	2	Bacteria(100);Firmicutes(100);Clostridia(100);Clostridiales(100);Lachnospiraceae(100);unclassified(100);
Otu01986	2	Bacteria(100);Firmicutes(100);Clostridia(100);Clostridiales(100);unclassified(100);unclassified(100);
Otu01987	2	Bacteria(100);Firmicutes(100);Clostridia(100);Clostridiales(100);Lachnospiraceae(100);unclassified(100);
Otu01988	2	Bacteria(100);Firmicutes(100);Clostridia(100);Clostridiales(100);Lachnospiraceae(100);unclassified(100);
Otu01989	2	Bacteria(100);Firmicutes(100);Clostridia(100);Clostridiales(100);Lachnospiraceae(100);unclassified(100);
Otu01990	2	Bacteria(100);unclassified(100);unclassified(100);unclassified(100);unclassified(100);unclassified(100);
Otu01991	2	Bacteria(100);Firmicutes(100);Clostridia(100);Clostridiales(100);unclassified(100);unclassified(100);
Otu01992	2	Bacteria(100);unclassified(100);unclassified(100);unclassified(100);unclassified(100);unclassified(100);
Otu01993	2	Bacteria(100);Firmicutes(100);Clostridia(100);Clostridiales(100);Lachnospiraceae(100);unclassified(100);
Otu01994	2	Bacteria(100);Firmicutes(100);Clostridia(100);Clostridiales(100);unclassified(100);unclassified(100);
Otu01995	2	Bacteria(100);Firmicutes(100);Clostridia(100);Clostridiales(100);Lachnospiraceae(100);unclassified(100);
Otu01996	2	Bacteria(100);unclassified(100);unclassified(100);unclassified(100);unclassified(100);unclassified(100);
Otu01997	2	Bacteria(100);Firmicutes(100);Clostridia(100);Clostridiales(100);unclassified(100);unclassified(100);
Otu01998	2	Bacteria(100);Firmicutes(100);Clostridia(100);Clostridiales(100);Lachnospiraceae(100);unclassified(100);
Otu01999	2	Bacteria(100);unclassified(100);unclassified(100);unclassified(100);unclassified(100);unclassified(100);
[truncated: 3,996 more rows]

## Sheet: OTU abundance
Group	file.225.4w	file.226.4w	file.227.4w	file.228.1R4	file.228.1R6	file.228.1W1	file.228.1w2	file.228.1w3	file.228.1w5	file.228.1w7	file.228.2R	file.228.2R1	file.228.2R3	file.228.2R5	file.228.2R6	file.228.2W4	file.228.2w2	file.228.2w6	file.228.3w1	file.228.3w3	file.228.3w5	file.228.3w7	file.228.4w	file.228.4w2	file.228.4w4	file.228.4w6	file.228.BL1	file.228.BL3	file.228.BL5	file.228.BL7	file.229.4w	file.230.2R	file.230.4w	file.231.4w	file.232.2R	file.232.4w	file.234.4w	file.235.2R	file.235.4w	file.236.4w	file.237.4w	file.238.1R3	file.238.1R4	file.238.1R6	file.238.1w1	file.238.1w2	file.238.1w3	file.238.1w5	file.238.1w7
numOtus	5995	5995	5995	5995	5995	5995	5995	5995	5995	5995	5995	5995	5995	5995	5995	5995	5995	5995	5995	5995	5995	5995	5995	5995	5995	5995	5995	5995	5995	5995	5995	5995	5995	5995	5995	5995	5995	5995	5995	5995	5995	5995	5995	5995	5995	5995	5995	5995	5995
Otu00001	366	277	357	246	74	2	2	4	204	333	196	125	85	217	112	205	325	192	253	272	122	148	206	224	261	293	2	0	2	2	265	217	205	410	401	236	244	437	329	93	367	293	450	294	1445	1301	662	163	312
Otu00002	533	1103	573	376	204	4	451	1186	811	817	400	289	215	533	254	399	400	977	700	553	543	371	240	774	536	450	2	1	0	2	368	232	371	379	210	407	447	211	497	333	164	56	138	159	31	228	458	686	742
Otu00003	114	50	95	346	193	9	179	511	342	486	208	316	165	326	168	98	225	283	209	239	295	131	152	171	193	123	1	1	0	0	382	142	227	145	77	39	39	58	3	52	136	56	90	47	56	113	145	265	445
Otu00004	102	255	249	393	99	0	0	0	0	0	137	215	55	100	36	239	125	531	169	217	217	118	277	54	193	193	1	1	0	0	235	86	229	416	192	214	298	168	291	201	90	98	166	109	377	511	292	219	246
Otu00005	161	269	190	344	127	0	1	2	0	0	157	179	96	192	103	0	0	0	0	115	340	154	206	166	211	138	1	1	2	1	226	131	214	338	79	85	57	57	57	72	150	96	189	117	274	359	176	149	118
Otu00006	189	142	189	750	39	49	38	1	2	12	47	813	50	310	44	139	52	395	133	58	511	60	302	90	174	53	282	88	50	300	282	19	415	361	14	104	836	137	310	439	22	28	315	67	11	162	11	23	109
Otu00007	2	2	14	10	6	2013	820	3	0	0	11	3	3	15	14	0	0	2	0	4	13	11	6	10	10	9	114	494	1114	1075	12	7	19	5	2	5	9	4	2	15	7	2	6	4	2	2	0	1	0
Otu00008	77	69	1	67	766	228	187	0	5	0	543	132	736	210	468	208	32	9	147	433	140	324	441	260	32	241	248	561	569	508	0	453	10	1	50	69	34	21	64	44	7	66	17	38	0	0	0	0	0
Otu00009	0	0	1	0	1	1178	1012	697	247	14	0	1	0	0	0	0	0	0	0	0	0	0	2	0	1	0	544	576	378	636	0	0	0	0	0	0	2	0	0	0	0	0	0	0	91	42	16	14	23
Otu00010	213	146	143	123	74	0	1	1	108	255	112	112	106	193	74	170	185	327	185	159	160	110	89	130	160	101	1	0	0	0	185	93	133	188	133	167	93	47	180	67	98	52	83	64	0	1	0	0	0
Otu00011	0	0	794	0	0	5	6	1	2	0	0	2	0	1	2	249	3	338	0	4	0	1	0	0	0	1	1	2	1	0	317	0	2	326	1	0	1	0	0	1	1091	1398	293	1845	216	241	921	182	351
Otu00012	497	1	1	276	179	1	1	0	0	1	255	241	215	410	199	1	0	0	0	0	0	1	70	0	0	2	1	0	0	0	3	234	11	1	0	0	0	0	0	0	108	113	211	101	1	0	0	0	1
Otu00013	48	51	132	131	4	0	0	0	0	0	4	13	2	9	6	0	0	0	0	0	0	1	114	16	129	36	14	17	0	1	130	16	264	405	3	0	70	12	4	196	0	68	298	158	1	7	3	49	222
Otu00014	6	86	4	90	52	1	141	225	122	215	99	87	37	93	74	91	222	131	83	126	137	101	7	96	98	67	0	1	0	0	12	21	9	4	79	2	15	62	7	3	6	58	7	33	95	129	99	83	135
Otu00015	2	11	145	53	462	210	164	188	2	2	258	148	692	227	390	756	351	136	0	19	193	451	3	195	352	0	25	134	155	254	134	226	85	8	181	12	7	37	215	131	112	74	7	10	194	92	189	5	10
Otu00016	3	0	84	25	165	3	1	1	622	479	191	61	152	35	382	78	4	50	569	26	10	189	37	265	247	294	438	2	0	0	22	15	15	36	3	0	1	0	0	7	60	95	1	6	40	90	293	448	342
Otu00017	0	228	131	16	152	68	87	130	234	381	102	36	134	52	165	165	267	30	303	354	215	250	39	67	28	32	91	120	180	143	73	71	1	62	6	9	41	4	15	13	93	71	38	58	107	79	198	283	230
Otu00018	0	0	170	163	84	0	2	1	1	158	130	123	92	159	74	149	184	343	192	229	272	116	107	69	96	120	0	1	0	2	195	106	113	124	153	138	177	156	176	218	117	119	124	70	0	0	0	0	0
Otu00019	91	330	192	21	15	0	0	0	1	0	5	32	48	70	0	0	0	1	0	7	134	101	170	171	160	225	0	0	0	0	332	13	205	191	133	167	112	81	143	50	67	81	147	61	0	1	0	0	0
Otu00020	2	58	66	10	126	108	67	269	285	254	105	38	134	69	97	179	198	39	208	238	114	190	155	155	142	194	186	235	439	317	18	38	27	23	4	4	0	30	3	1	60	25	6	0	149	35	159	193	154
Otu00021	56	291	0	4	2	0	0	0	0	0	0	4	0	0	0	0	0	0	0	0	0	0	2	0	0	0	1	0	0	0	1	104	56	0	103	0	0	22	0	0	2	0	0	0	38	26	20	35	64
Otu00022	80	69	0	9	1	119	192	5	2	1	6	8	67	17	8	11	0	0	0	1	1	39	0	130	0	0	3	446	123	264	0	610	64	0	477	500	122	245	207	20	1	1	2	1	1	0	2	0	0
Otu00023	134	1	58	216	121	0	0	0	0	0	174	196	105	218	91	0	0	1	0	0	0	0	132	0	6	129	0	0	1	0	115	134	114	93	177	120	128	111	132	116	129	89	124	95	0	0	0	0	0
Otu00024	2	0	0	78	23	140	275	35	2	1	59	49	6	17	25	1	1	11	3	0	5	3	239	0	15	36	227	87	51	127	0	34	4	0	396	26	80	9	25	4	0	29	50	0	3	96	62	31	139
Otu00025	188	0	32	235	16	0	0	1	0	0	6	229	9	31	5	0	0	0	1	17	89	23	196	4	42	40	0	1	0	0	97	23	341	179	58	100	125	0	0	32	18	16	50	17	0	0	0	1	1
Otu00026	15	8	60	4	49	61	64	127	47	179	36	17	93	26	89	238	212	62	101	126	49	93	13	71	33	14	77	157	309	213	38	59	12	24	54	23	16	14	35	83	386	100	17	110	32	11	55	106	91
Otu00027	31	0	43	0	1	38	55	98	281	174	17	1	1	2	5	39	64	1	216	282	71	80	0	167	190	40	91	135	156	142	33	8	47	19	1	199	17	3	77	26	13	111	20	60	49	54	99	144	72
Otu00028	65	0	2	0	230	0	1	0	0	0	90	89	421	101	263	0	0	0	0	1	0	1	0	1	1	0	0	0	0	0	0	0	0	0	1	0	1	0	1	55	192	537	154	523	1	0	0	0	0
Otu00029	86	0	61	127	47	0	2	0	0	1	31	54	9	37	21	0	0	2	102	126	153	68	89	64	106	99	0	0	0	0	145	39	78	195	90	163	130	160	129	68	42	104	149	66	0	0	2	0	0
Otu00030	57	86	101	101	55	2	14	79	62	65	94	93	37	108	50	61	66	142	62	40	42	76	79	56	60	53	1	1	0	0	125	73	65	98	22	79	41	61	13	72	103	33	48	27	113	102	71	88	129
Otu00031	132	38	25	9	5	140	75	35	15	6	24	12	20	14	13	2	15	8	84	54	33	12	65	31	40	70	79	26	14	174	95	129	72	71	394	382	114	133	226	41	4	69	58	28	8	5	12	28	49
Otu00032	0	0	0	0	0	0	1	0	0	0	0	1	0	0	0	0	0	0	0	0	0	0	0	0	0	0	0	0	0	0	1	0	0	0	1	0	2	1	0	0	0	0	0	0	0	0	0	0	0
Otu00033	67	48	82	46	35	0	0	1	0	3	121	95	32	90	80	63	56	114	73	64	146	125	57	63	124	44	0	0	0	0	74	70	104	72	75	66	45	34	31	46	116	106	96	82	0	0	0	1	0
Otu00034	112	12	0	0	0	3	0	2	0	0	1	1	3	1	1	3	2	2	0	1	1	2	0	0	0	1	1	1	0	1	0	5	1	4	3	24	4	0	21	7	0	0	0	0	76	35	66	70	84
Otu00035	18	188	37	15	5	7	85	38	1	22	8	66	5	24	22	27	17	27	23	2	62	18	6	5	12	0	30	4	5	21	92	11	116	114	0	12	82	37	14	72	18	17	74	30	16	45	27	24	19
Otu00036	57	1	52	2	1	24	39	85	69	36	2	1	0	0	5	8	8	2	71	60	19	13	0	24	49	3	17	37	82	70	25	10	103	12	0	6	2	0	7	15	64	51	22	88	28	29	53	92	72
Otu00037	45	212	17	20	77	6	3	7	111	127	0	32	45	19	33	18	105	5	24	28	32	87	218	136	89	91	60	10	0	11	3	0	43	3	104	189	41	57	93	30	7	32	11	19	53	50	41	30	23
Otu00038	99	11	0	2	14	7	6	6	6	6	19	6	16	6	7	0	10	1	0	2	0	2	10	0	7	5	6	4	6	12	2	54	2	0	257	247	1	52	21	5	0	0	0	0	1	1	4	2	8
Otu00039	0	0	0	0	0	0	0	0	0	0	0	0	0	0	0	0	0	0	0	0	0	0	0	0	0	0	0	0	0	0	0	0	0	0	0	2	2	0	4	11	0	0	1	0	331	222	116	110	110
Otu00040	0	4	0	25	13	16	32	113	36	0	6	23	21	26	6	5	0	34	1	0	0	38	39	67	229	139	0	0	2	2	0	83	106	0	102	98	113	17	151	12	0	20	7	0	0	0	0	0	0
Otu00041	50	18	4	10	59	0	6	16	45	59	32	17	50	25	42	9	13	5	36	37	14	13	10	13	26	40	280	89	399	0	3	126	26	1	65	17	4	15	14	7	1	78	7	61	8	8	0	0	1
Otu00042	2	4	33	15	112	8	0	4	43	46	6	28	134	31	60	15	17	9	49	53	61	115	49	93	86	94	130	58	6	6	19	10	4	15	5	62	3	4	35	5	56	27	5	18	247	82	218	293	194
Otu00043	14	0	40	10	76	106	183	219	0	10	16	15	16	12	27	109	62	8	61	75	136	108	13	209	64	19	128	152	164	235	10	7	25	11	15	5	5	7	30	4	13	2	5	3	57	79	88	86	83
Otu00044	15	0	2	0	0	0	0	0	1	0	2	6	0	2	2	0	0	0	0	0	1	0	0	0	0	0	0	0	0	0	1	17	0	0	44	6	295	699	262	760	4	0	0	0	0	0	0	0	0
Otu00045	58	71	44	2	27	90	47	69	58	72	58	42	99	33	59	98	133	29	3	0	1	0	2	0	0	3	45	153	82	27	0	65	23	0	3	63	19	5	1	0	32	0	3	37	68	31	71	105	68
Otu00046	119	187	117	7	144	0	0	0	0	0	94	39	136	60	53	0	0	0	0	0	0	1	2	0	0	9	0	1	0	0	12	92	38	3	42	2	29	141	73	0	0	36	22	33	0	0	0	0	0
Otu00047	11	15	156	10	5	0	0	0	2	6	10	40	3	37	17	112	45	640	11	0	51	26	75	36	110	73	0	0	0	0	68	8	237	184	6	7	62	184	67	149	4	36	101	16	0	0	0	0	0
Otu00048	25	23	25	8	88	33	33	52	68	54	37	29	74	36	68	45	43	8	84	59	22	71	131	60	75	204	49	32	52	48	12	27	5	7	37	37	9	30	14	5	22	31	3	48	21	9	20	25	21
Otu00049	0	7	96	5	7	0	0	0	0	0	106	1	0	1	12	0	8	2	43	230	49	143	81	367	141	205	6	1	0	0	10	0	12	32	1	0	0	0	0	3	0	4	0	4	128	1	1	0	21
Otu00050	252	122	59	125	67	0	1	0	0	0	74	94	68	109	50	0	0	1	0	0	0	0	116	0	25	63	0	0	0	0	80	111	99	103	0	0	0	0	0	1	0	0	0	0	0	0	0	0	0
Otu00051	49	0	15	9	26	0	1	0	1	0	49	9	23	17	21	8	0	12	54	65	11	1	32	6	28	42	93	0	1	0	6	0	0	38	23	7	18	17	54	30	3	48	36	25	49	30	24	69	117
Otu00052	0	0	0	0	0	0	0	0	0	0	0	1	0	0	0	0	0	0	0	0	0	0	0	0	0	0	0	0	0	0	0	0	0	0	0	0	0	0	1	0	738	371	429	91	0	0	0	0	0
Otu00053	94	0	0	0	0	0	0	0	0	0	0	0	0	0	0	0	0	0	0	0	0	0	0	0	0	0	0	0	0	0	0	0	1	0	73	0	0	40	0	1	76	38	47	33	0	0	0	0	0
Otu00054	1	0	43	0	1	0	1	0	213	180	50	2	7	8	84	16	1	16	201	10	0	31	0	92	80	123	128	0	0	0	11	0	1	20	1	0	1	0	0	3	25	31	1	1	20	21	132	135	104
Otu00055	67	129	6	26	10	0	0	0	1	0	52	31	34	81	38	0	0	0	0	7	31	29	13	35	58	22	0	0	0	0	34	36	37	11	6	13	31	14	29	63	113	22	64	51	0	0	0	0	0
Otu00056	18	1	4	10	81	102	33	51	104	171	78	18	76	47	61	41	108	12	64	91	36	33	94	50	55	140	49	126	109	148	0	54	11	1	10	31	21	32	32	19	0	0	0	0	5	5	8	19	11
Otu00057	22	18	16	11	70	9	17	20	23	54	89	30	78	27	103	73	53	16	100	75	20	24	38	26	12	77	76	45	6	33	7	65	1	3	0	1	0	5	9	6	51	70	16	46	39	25	50	97	43
Otu00058	0	1	0	0	0	5	2	6	61	100	0	0	0	0	1	149	147	1	2	0	2	3	0	0	0	0	311	157	134	63	1	5	0	1	5	0	0	0	0	1	0	0	0	3	11	5	56	54	55
Otu00059	21	18	47	1	36	79	39	71	1	0	69	16	71	36	80	0	0	1	3	2	4	1	9	0	2	15	107	84	91	108	16	94	28	30	65	3	22	15	2	19	31	63	15	51	69	23	71	69	42
Otu00060	10	2	20	20	6	1	0	2	7	5	14	13	5	5	3	22	5	4	0	0	1	29	25	3	62	74	13	6	1	3	2	19	160	69	33	0	68	33	14	38	4	7	10	14	169	13	2	28	33
Otu00061	5	0	0	0	0	0	0	0	0	0	0	0	0	0	0	0	0	0	0	0	0	0	0	0	0	0	0	0	0	0	0	0	0	0	23	25	24	27	0	61	19	31	32	22	0	0	1	0	0
Otu00062	0	31	0	0	0	0	1	0	0	0	0	0	0	0	0	0	0	1	0	0	0	0	0	0	0	0	0	0	0	0	0	0	0	0	4	0	0	0	0	0	0	0	0	1	1	0	0	0	0
Otu00063	0	0	0	0	0	0	0	0	0	0	0	0	0	0	0	0	0	0	0	0	0	0	0	0	0	0	0	0	0	0	0	0	0	0	0	0	0	1	0	0	0	0	0	0	0	0	0	0	0
Otu00064	0	4	19	22	45	0	0	0	37	21	36	33	40	31	25	75	116	7	23	7	40	8	66	36	34	41	4	0	0	1	1	0	5	6	0	0	0	0	0	32	27	8	3	13	73	33	14	19	8
Otu00065	19	1	33	1	1	0	5	39	19	7	28	3	1	8	4	2	7	56	11	2	4	90	3	6	6	7	95	15	6	42	7	13	206	1	115	1	33	20	304	0	2	16	18	0	22	27	25	32	7
Otu00066	1	0	19	2	1	53	63	54	20	33	0	3	0	1	0	19	21	27	39	19	54	36	1	16	34	41	32	16	30	28	4	0	5	24	10	0	1	3	0	2	0	1	0	0	36	58	25	30	42
Otu00067	46	0	0	0	5	0	0	0	0	0	11	0	19	24	27	0	0	0	0	0	0	0	0	0	0	0	0	0	0	0	0	25	0	0	106	72	23	147	23	53	26	102	43	53	2	41	77	16	109
Otu00068	24	8	7	1	16	8	3	1	6	11	18	5	19	15	12	15	6	3	6	13	16	26	13	15	11	16	4	4	15	12	3	25	4	6	44	47	13	33	39	14	11	43	20	31	15	8	18	20	14
Otu00069	4	1	34	1	0	1	0	0	0	0	6	11	4	3	2	0	0	0	0	0	0	0	20	0	8	5	0	0	0	0	4	7	21	22	4	1	122	253	165	45	4	25	28	11	0	0	0	0	0
Otu00070	26	17	0	4	110	0	0	0	0	0	112	27	102	23	112	0	0	0	0	0	0	0	26	0	0	1	1	0	0	0	0	196	0	0	46	25	15	71	21	61	102	64	11	113	0	0	0	0	0
Otu00071	5	10	5	7	30	5	13	26	82	50	14	13	16	12	21	28	77	10	19	101	23	10	1	5	14	0	25	66	42	22	79	3	2	126	0	0	0	1	3	0	36	20	10	20	19	22	88	61	15
Otu00072	12	10	1	19	45	32	90	4	1	7	39	14	35	10	23	12	6	15	16	33	12	13	19	27	28	44	18	20	39	40	0	61	8	3	23	31	14	17	9	10	57	19	7	30	9	6	34	9	14
Otu00073	50	0	0	0	0	171	71	210	147	100	0	0	0	0	0	0	3	0	0	0	0	0	0	0	0	0	15	58	69	61	0	0	0	0	0	0	0	0	0	1	0	0	0	0	0	0	0	0	0
Otu00074	15	8	10	5	15	14	3	3	11	10	16	10	29	7	41	6	24	2	17	9	9	25	13	7	10	10	22	54	22	17	6	9	2	9	9	18	3	4	4	3	48	27	6	48	33	11	15	17	8
Otu00075	2	10	7	0	3	9	16	27	8	42	10	4	12	12	33	8	14	3	33	5	2	19	11	24	0	2	25	42	33	6	0	8	0	4	39	47	13	0	41	11	5	4	9	15	25	11	21	34	19
Otu00076	0	1	21	7	16	7	11	20	42	71	3	0	0	0	1	6	80	3	13	55	19	14	49	12	3	32	3	7	6	17	14	9	1	7	6	4	0	0	2	1	25	27	20	25	11	13	14	56	23
Otu00077	0	11	8	0	3	12	13	9	70	90	17	1	9	1	13	66	109	12	104	55	17	18	60	19	31	69	45	32	15	16	7	5	1	9	12	0	1	10	4	5	1	0	0	2	10	7	13	26	19
Otu00078	1	1	4	0	0	37	23	31	2	42	5	2	0	6	3	16	6	29	15	16	4	12	9	9	0	29	52	4	4	48	5	2	4	19	10	8	2	12	4	2	0	7	8	0	35	34	18	28	29
Otu00079	7	25	25	12	96	0	2	6	7	7	87	28	93	36	82	6	3	1	11	10	4	14	20	4	5	5	2	3	3	4	9	81	19	3	67	37	10	16	16	6	14	30	10	21	10	16	21	15	5
Otu00080	1	14	1	5	15	31	24	44	12	6	7	5	12	4	7	61	46	2	17	16	15	24	9	9	3	3	19	34	45	68	0	33	0	0	18	62	6	38	28	5	5	1	0	4	45	7	8	35	0
Otu00081	0	0	52	119	22	0	0	0	0	0	111	39	90	94	101	0	0	0	0	0	0	0	86	0	0	6	0	0	0	0	0	117	20	1	0	0	0	0	0	0	0	0	0	0	0	0	0	0	0
Otu00082	13	0	7	2	14	47	33	45	12	6	10	14	31	26	17	36	28	8	3	7	18	15	0	7	5	0	38	58	89	55	12	46	7	5	16	35	2	10	37	19	13	18	13	8	39	17	19	31	20
Otu00083	0	0	0	0	0	0	0	0	0	0	0	0	0	0	0	0	0	0	0	0	0	0	0	0	0	0	0	0	0	0	0	0	0	0	71	40	21	21	28	41	17	13	24	3	0	0	0	0	0
Otu00084	7	0	1	7	2	24	4	23	11	41	5	4	1	15	0	18	20	35	36	8	5	17	1	22	21	17	20	17	54	31	4	9	12	4	17	17	10	10	44	10	2	6	10	6	9	13	3	5	2
Otu00085	12	1	17	0	6	9	29	46	4	14	16	3	7	4	5	2	8	1	23	6	12	21	9	106	16	3	3	5	9	10	4	24	7	1	1	5	0	1	0	12	28	24	7	14	30	8	17	6	10
Otu00086	17	37	11	24	5	11	2	1	8	5	3	27	5	8	2	4	2	12	1	0	2	2	13	6	9	7	0	4	0	9	6	6	34	20	35	26	35	18	35	17	4	1	6	1	4	4	0	0	3
Otu00087	18	15	10	3	15	27	7	9	10	7	16	7	25	18	22	22	9	2	13	14	8	13	11	2	1	4	53	96	59	20	2	20	1	1	0	9	0	1	5	14	5	19	7	11	8	7	10	10	23
Otu00088	21	0	5	5	8	11	17	12	2	8	5	15	3	3	5	10	14	2	6	6	7	9	15	3	8	2	4	11	10	16	31	14	58	4	42	13	57	69	23	29	2	7	9	1	6	7	3	7	2
Otu00089	0	0	0	0	0	0	0	0	0	0	0	0	0	0	0	0	0	0	0	0	0	0	0	0	0	0	0	0	0	0	0	0	0	0	0	0	0	0	0	0	0	0	0	0	0	0	0	0	0
Otu00090	43	0	9	14	43	0	0	0	0	0	9	25	23	32	4	0	0	1	0	56	58	30	7	27	30	26	0	0	0	0	32	6	10	24	24	44	24	13	16	21	23	18	17	8	0	0	0	0	0
Otu00091	11	8	3	2	16	5	12	6	17	22	12	6	11	7	27	13	7	6	5	2	5	21	5	48	33	38	33	55	19	19	0	5	0	6	0	0	0	0	2	0	3	3	0	5	46	18	66	40	27
Otu00092	65	0	0	0	0	0	0	0	0	0	0	0	0	0	0	0	0	0	0	0	0	0	0	0	0	0	0	0	0	0	0	0	0	0	68	11	9	13	12	19	0	0	0	0	0	1	0	0	0
Otu00093	6	9	3	1	9	1	0	1	10	3	25	9	17	29	26	9	9	1	13	19	25	18	7	12	2	9	14	2	0	0	5	49	20	7	18	6	1	2	4	5	1	5	4	17	10	10	13	4	15
Otu00094	1	0	10	1	0	0	0	0	5	12	12	1	3	13	7	32	42	51	9	9	7	10	6	9	15	14	0	0	0	0	7	2	48	26	22	0	0	8	1	0	6	10	19	11	20	16	6	8	15
Otu00095	8	0	3	5	24	7	19	15	21	33	20	24	24	17	30	37	36	15	41	27	27	17	41	29	19	40	41	25	31	22	9	31	0	3	14	23	5	5	18	18	1	4	2	0	7	2	6	10	8
Otu00096	2	0	11	12	37	4	14	8	22	37	39	10	26	8	30	24	41	9	65	33	11	47	37	57	30	50	10	43	54	32	1	18	6	8	4	11	2	4	3	2	27	18	3	31	4	3	9	15	17
Otu00097	10	1	19	1	14	3	10	12	7	14	2	1	13	2	10	16	6	6	55	20	5	18	11	34	2	9	42	32	16	15	4	9	3	3	1	2	3	1	4	3	39	6	7	28	7	2	3	12	4
Otu00098	0	3	1	0	3	21	15	16	21	37	4	1	1	1	2	12	26	1	42	67	39	41	0	8	28	0	15	31	30	34	1	4	0	1	0	1	0	0	0	0	44	4	0	17	14	10	54	75	37
Otu00099	0	0	8	0	9	5	28	34	171	75	53	6	35	8	31	76	89	9	36	59	46	121	11	84	73	48	0	16	6	12	11	0	0	1	0	0	16	0	0	23	4	71	8	19	0	0	1	2	1
Otu00100	0	1	8	5	26	0	0	18	3	11	1	11	14	11	8	40	44	8	8	14	20	19	25	20	16	7	8	18	1	24	1	49	9	0	26	36	4	9	18	26	13	14	8	11	21	17	26	34	26
Otu00101	0	0	0	0	4	6	3	3	0	0	0	0	0	1	0	1	1	2	2	0	0	0	5	1	2	5	0	1	0	6	0	0	0	0	0	0	0	0	0	0	0	0	1	0	0	0	0	1	0
Otu00102	3	0	3	1	13	5	8	4	8	8	2	2	4	2	5	12	14	2	9	2	3	10	10	18	6	18	48	13	9	5	5	23	1	8	46	0	0	1	0	3	6	40	9	31	20	11	18	50	15
Otu00103	3	17	0	3	0	0	0	0	0	0	0	5	1	5	1	0	0	0	0	0	0	3	1	4	106	6	0	0	0	0	0	1	0	0	1	0	0	8	0	0	0	42	133	10	0	0	0	0	0
Otu00104	6	1	3	0	2	2	4	6	24	36	3	1	6	4	5	29	39	9	66	42	10	19	7	15	9	0	19	36	12	14	2	1	1	1	2	4	1	0	2	3	12	8	2	13	9	16	25	37	28
Otu00105	36	0	0	0	0	0	0	0	0	0	27	0	1	2	11	0	0	0	0	1	0	0	0	0	0	0	0	0	0	1	0	0	0	0	0	0	0	0	0	0	0	0	0	0	0	0	0	0	0
Otu00106	0	0	0	0	0	0	0	0	0	0	0	1	0	0	0	0	0	0	0	0	1	0	1	0	0	0	1	0	2	0	0	0	1	0	319	40	22	0	0	0	0	0	1	0	1	2	0	0	0
Otu00107	2	0	2	0	1	2	0	0	0	1	0	0	0	0	0	1	3	0	0	0	3	0	0	0	0	1	0	1	1	0	1	14	0	0	11	6	0	0	0	0	1	0	0	0	0	0	0	0	1
Otu00108	15	2	1	3	7	14	11	6	0	0	0	4	11	0	0	14	1	3	0	0	0	1	8	5	15	0	489	357	1	0	0	1	0	1	0	1	0	29	38	0	0	0	0	0	10	1	0	1	0
Otu00109	11	0	30	7	7	0	0	0	0	0	10	27	4	9	1	0	0	0	0	0	0	0	3	0	4	0	0	0	0	0	8	13	16	14	15	0	43	13	24	44	23	23	73	40	0	0	0	0	0
Otu00110	8	5	12	2	6	3	4	8	2	3	2	6	16	8	13	13	5	0	4	5	5	18	19	15	14	28	11	3	9	5	7	22	3	11	11	9	2	10	8	2	6	9	3	11	8	2	10	10	5
Otu00111	0	8	2	0	0	11	0	6	9	16	0	0	0	0	0	2	32	3	18	23	15	4	0	5	4	0	12	0	0	42	6	0	0	2	0	0	0	0	0	1	0	0	0	0	22	18	5	17	12
Otu00112	5	10	10	7	17	4	4	6	25	12	0	9	21	1	1	20	16	8	3	4	6	4	37	7	6	20	9	0	1	7	9	0	19	1	1	11	20	4	22	10	0	4	4	7	3	3	5	5	0
Otu00113	1	7	7	5	3	3	14	10	7	26	15	1	0	0	0	27	33	7	20	47	17	9	2	0	0	0	1	6	19	10	3	10	1	11	1	0	0	0	0	1	31	9	7	7	14	9	44	60	19
Otu00114	19	0	0	0	0	0	0	0	2	0	6	0	0	0	0	0	0	0	0	0	0	0	0	0	0	0	0	0	0	0	0	0	0	0	0	0	0	24	0	0	0	45	11	33	0	1	0	1	1
Otu00115	3	0	0	0	0	71	15	32	5	0	11	9	7	12	2	24	31	16	0	0	3	48	11	28	34	0	1	6	23	31	0	0	0	0	0	0	0	0	4	0	0	4	5	0	0	0	0	89	4
Otu00116	0	1	0	0	0	261	156	5	0	0	0	0	0	0	0	3	0	8	0	0	0	0	0	33	13	0	0	0	41	44	0	28	4	0	0	0	0	1	0	0	14	6	3	5	17	2	0	0	0
Otu00117	7	8	1	5	11	28	11	36	9	16	2	5	3	4	2	28	16	11	72	10	11	12	46	26	22	37	37	26	37	30	8	2	0	0	3	0	2	2	3	7	7	13	6	3	5	1	5	6	8
Otu00118	10	18	3	0	1	9	2	10	13	5	3	0	1	0	2	5	7	1	24	14	12	9	11	5	1	7	14	5	18	17	3	13	0	3	22	130	4	11	40	15	1	3	1	3	5	3	6	4	2
Otu00119	4	4	5	16	9	4	3	15	8	2	3	45	4	23	14	1	34	18	16	13	1	8	11	10	4	11	3	4	6	2	1	8	5	20	9	23	7	5	16	22	3	2	5	8	3	1	0	1	2
Otu00120	10	9	1	3	1	1	4	4	7	3	3	17	1	11	5	9	8	6	6	2	18	5	0	5	7	2	3	1	0	0	0	6	2	23	5	6	8	5	3	2	5	4	2	2	2	5	2	13	4
Otu00121	0	0	0	0	0	0	0	0	0	0	0	0	0	0	0	0	0	0	0	0	0	0	0	0	0	0	0	0	0	0	0	0	0	0	0	0	0	0	0	0	0	0	0	0	0	0	0	0	0
Otu00122	1	0	20	0	2	15	11	3	13	25	0	0	1	0	2	29	51	2	30	7	8	7	1	11	8	0	94	141	64	59	11	0	0	10	0	0	0	0	1	4	54	1	3	2	29	25	26	55	2
Otu00123	0	1	4	0	1	8	4	4	20	40	4	0	4	2	5	16	32	3	11	9	4	4	2	2	0	0	19	36	8	8	1	3	0	2	2	1	0	1	2	3	5	7	1	1	2	0	6	8	3
Otu00124	2	20	1	0	9	5	11	2	14	2	0	1	3	3	2	0	23	1	44	91	16	53	2	35	28	0	4	9	2	2	0	2	3	2	3	1	0	1	3	4	0	19	2	22	3	0	1	0	2
Otu00125	9	0	4	0	13	16	38	24	11	29	6	1	12	4	14	16	22	2	26	19	1	9	0	8	9	0	47	15	4	11	4	10	1	4	1	8	0	1	3	3	5	4	5	9	23	16	33	38	14
Otu00126	0	0	7	15	62	4	5	13	97	96	15	4	10	4	0	41	92	2	17	128	63	21	46	8	3	21	10	26	48	12	15	7	1	0	1	18	2	2	0	1	9	3	4	28	4	5	9	18	10
Otu00127	22	12	10	1	6	7	14	11	19	15	6	17	11	10	12	25	21	3	0	1	1	2	29	4	3	14	11	3	15	22	15	7	3	2	16	23	9	8	13	5	1	10	8	11	5	2	3	6	7
Otu00128	9	2	5	2	3	21	6	7	24	1	5	7	4	11	10	9	3	9	11	6	2	3	7	8	6	6	12	8	3	9	7	15	14	12	10	9	7	10	13	15	5	2	5	6	2	10	9	5	0
Otu00129	4	0	0	0	1	0	0	0	17	5	0	0	0	0	0	0	1	2	2	0	0	0	0	0	2	0	0	0	0	0	0	0	0	0	2	1	2	2	3	0	0	0	0	0	0	0	0	1	0
Otu00130	6	8	5	1	1	13	6	17	11	3	8	8	3	11	9	7	6	12	6	3	3	7	4	10	8	3	10	5	11	8	2	3	0	7	6	4	2	1	3	0	2	0	3	0	6	9	3	3	3
Otu00131	0	0	0	0	0	0	0	0	0	0	0	0	0	0	0	0	0	0	0	0	0	0	0	0	0	0	0	0	0	0	0	0	0	0	10	0	0	21	0	0	3	14	10	14	0	0	0	0	0
Otu00132	0	0	0	0	0	69	84	60	35	3	0	0	0	1	0	0	0	0	0	0	0	0	0	0	0	0	0	0	4	39	0	0	0	0	0	0	0	0	0	0	0	1	0	0	0	0	0	15	17
Otu00133	5	0	2	0	0	1	1	2	17	74	1	0	2	0	1	6	55	1	10	19	1	9	4	2	1	7	3	5	0	0	2	0	1	0	4	6	1	4	1	0	2	4	4	3	2	1	1	10	9
Otu00134	0	0	0	2	4	19	30	37	30	27	9	3	12	12	31	5	8	1	8	11	5	27	1	11	7	0	2	5	0	14	0	11	1	0	5	0	4	0	1	15	0	1	0	1	1	2	10	5	23
Otu00135	0	1	0	0	0	38	16	0	0	0	0	0	0	0	0	0	0	0	0	0	0	0	0	0	0	0	7	23	67	94	0	0	0	0	0	0	0	0	0	0	0	0	0	0	0	0	0	0	0
Otu00136	3	21	7	0	0	1	2	3	8	12	0	1	1	1	3	16	18	0	11	9	8	2	0	11	7	0	7	6	4	5	0	0	0	0	0	1	0	0	1	2	2	3	3	3	4	5	9	16	9
Otu00137	4	3	3	6	6	6	0	2	26	22	11	7	21	6	16	10	4	0	7	6	4	4	7	7	3	13	5	2	13	0	0	29	0	4	0	2	1	0	17	2	17	3	0	11	12	12	12	18	9
Otu00138	0	0	0	0	0	0	0	0	0	0	0	0	1	0	0	0	0	0	0	0	0	0	0	0	0	0	0	0	0	0	0	0	0	0	0	0	0	0	0	0	0	0	0	0	0	0	0	0	0
Otu00139	0	0	0	0	0	0	6	22	0	1	144	0	19	27	178	0	8	0	0	8	0	6	0	0	1	0	0	1	0	0	0	0	0	0	0	3	0	0	0	0	4	8	12	0	26	4	0	3	9
Otu00140	0	0	0	0	0	0	0	0	0	0	0	0	0	1	0	0	0	0	0	0	0	0	0	0	0	0	0	0	0	0	0	0	0	0	0	0	0	0	0	0	0	0	0	0	0	0	0	0	0
Otu00141	2	0	0	2	25	1	2	8	5	7	12	7	21	7	5	31	18	1	0	3	10	7	6	7	0	4	12	10	23	14	0	20	0	0	0	9	1	0	4	10	12	8	3	14	7	10	13	23	8
Otu00142	7	0	3	0	5	4	3	11	0	11	0	0	1	0	0	13	23	4	23	13	15	14	2	2	0	3	13	45	42	8	0	12	0	0	0	2	2	0	0	0	0	5	0	0	4	1	7	8	3
Otu00143	0	1	0	0	0	9	70	50	4	12	0	0	0	0	0	102	37	0	0	0	1	0	0	0	0	0	1	3	87	1	0	0	0	0	0	0	0	0	0	0	0	0	0	0	0	0	0	0	1
Otu00144	0	0	0	0	0	12	86	72	1	15	0	0	0	0	0	82	37	0	0	0	0	0	0	0	0	0	0	4	93	2	0	0	0	0	0	0	0	0	0	0	0	0	0	0	1	0	0	0	0
Otu00145	0	0	0	0	0	0	0	0	0	0	0	0	0	0	0	0	0	0	0	0	0	0	0	0	0	0	0	0	0	0	0	0	0	0	13	28	25	5	16	27	0	9	14	13	0	0	0	0	0
Otu00146	4	0	0	15	6	0	1	0	5	7	12	3	5	9	12	5	9	0	0	0	0	4	17	8	8	27	7	8	0	3	0	10	40	0	4	0	0	10	0	0	0	0	0	0	0	0	0	0	0
Otu00147	2	0	21	3	1	0	0	0	1	0	1	1	0	0	0	1	0	0	0	0	0	1	0	1	0	0	0	0	0	0	48	0	7	45	0	42	0	5	2	1	0	1	0	0	26	17	14	4	4
Otu00148	9	4	2	1	10	0	0	0	5	0	12	5	5	5	13	9	8	0	12	8	1	4	0	6	7	4	2	8	7	0	2	9	1	2	4	1	5	4	1	1	12	5	5	12	1	1	0	3	4
Otu00149	0	0	71	0	64	6	4	2	1	3	29	6	22	2	17	10	8	9	92	44	8	25	11	15	2	0	2	9	35	15	16	74	1	14	3	0	0	1	26	0	51	2	0	5	3	3	2	15	12
Otu00150	0	6	1	5	0	6	5	3	11	5	0	0	0	0	0	9	4	2	1	3	4	7	8	24	12	0	13	11	16	20	2	0	0	0	0	0	0	0	3	1	0	0	0	0	3	4	6	7	7
Otu00151	0	5	3	0	13	1	11	6	10	8	13	13	29	11	47	18	17	4	14	28	18	44	2	4	5	4	8	11	9	14	2	23	0	1	0	4	0	1	1	5	3	8	2	15	0	1	5	11	8
Otu00152	0	1	0	0	0	0	0	0	0	0	0	0	2	0	0	0	0	0	0	0	0	0	0	0	0	0	0	0	0	0	0	0	0	0	0	49	0	0	34	0	0	1	0	0	0	0	0	0	0
Otu00153	0	5	3	0	2	89	19	44	1	0	3	0	2	4	0	5	1	3	0	2	7	13	1	0	2	1	6	12	40	90	0	1	1	8	0	0	3	0	0	0	0	0	0	0	0	0	0	0	8
Otu00154	0	4	0	0	0	0	0	0	1	0	0	0	1	0	0	0	0	1	20	14	8	1	0	8	7	0	0	0	0	0	0	1	0	0	0	0	0	0	0	0	0	0	0	0	8	4	4	4	4
Otu00155	21	0	0	0	0	0	0	0	0	0	1	0	0	0	0	0	0	0	0	0	0	0	0	0	0	0	0	0	0	0	0	0	0	0	0	0	0	1	0	0	0	0	0	0	0	0	0	0	0
Otu00156	2	0	4	0	0	5	5	6	6	16	0	0	0	0	0	28	15	4	83	23	6	23	0	24	16	1	12	19	26	32	0	0	0	0	0	7	2	0	1	2	2	0	0	3	0	0	1	1	1
Otu00157	0	0	0	0	1	2	1	22	0	0	6	2	0	0	1	7	0	3	8	6	2	6	4	0	7	1	4	0	0	1	0	0	6	0	18	0	4	0	14	0	0	0	1	1	0	1	0	0	6
Otu00158	0	0	0	0	0	0	0	0	0	0	0	0	0	0	0	0	0	0	0	0	0	0	0	0	0	0	0	0	0	0	0	0	0	0	0	0	0	0	0	0	0	0	0	0	0	0	0	0	0
Otu00159	1	4	17	1	12	1	3	0	1	8	12	2	8	2	6	10	4	2	18	39	7	12	22	5	2	39	5	5	5	7	2	5	0	3	3	11	0	0	5	7	16	23	4	18	4	0	0	2	1
Otu00160	10	0	1	1	6	10	40	320	0	0	9	0	0	0	2	1	0	0	0	0	1	0	1	8	24	5	1	1	0	1	1	4	6	0	1	4	1	0	8	1	0	0	0	0	1	0	0	0	0
Otu00161	0	0	6	1	18	5	5	1	9	10	24	7	19	4	25	3	12	3	5	10	5	15	19	10	7	12	12	14	40	18	2	1	3	0	5	6	0	0	0	2	1	8	5	14	2	0	1	1	1
Otu00162	13	1	0	0	0	0	0	0	0	0	10	0	0	0	4	0	0	0	0	0	0	1	0	0	0	0	0	0	0	0	0	0	0	0	1	0	0	0	0	0	9	16	7	25	0	0	0	0	0
Otu00163	8	13	5	7	0	0	0	0	0	0	7	5	3	11	3	2	0	1	1	0	8	2	5	4	0	1	0	0	0	0	7	4	6	8	5	1	4	2	4	0	10	2	5	1	4	2	5	10	6
Otu00164	9	3	3	1	11	0	0	1	5	5	3	4	11	0	9	2	1	0	5	2	0	4	2	3	9	12	5	3	1	2	1	8	0	3	4	1	5	4	5	4	0	3	1	5	1	1	1	6	0
Otu00165	3	3	1	0	3	8	3	5	1	5	3	1	2	2	4	4	5	5	4	2	2	3	3	5	5	6	4	0	2	6	1	6	0	0	6	0	0	2	1	0	0	4	6	4	6	4	4	6	8
Otu00166	10	0	0	0	0	0	0	0	0	0	0	0	0	0	3	1	1	0	0	0	0	0	0	0	0	1	1	0	0	2	1	0	0	1	0	0	0	0	2	0	5	4	1	1	24	25	31	50	40
Otu00167	11	0	11	4	4	0	0	0	0	0	7	7	6	6	7	0	0	0	5	7	13	0	12	5	11	2	0	0	0	0	7	11	7	2	5	2	8	3	5	3	10	5	6	4	0	0	0	0	0
Otu00168	0	0	0	0	0	0	0	0	0	0	0	0	0	0	0	0	0	0	0	0	0	0	0	0	0	0	0	0	0	0	0	0	0	0	0	0	1	0	0	0	7	12	9	4	88	56	17	22	9
Otu00169	1	0	1	1	1	24	1	0	2	13	1	3	0	1	0	5	9	3	8	1	0	3	3	1	0	2	1	0	0	12	1	0	1	1	8	0	0	5	3	0	2	0	1	1	5	5	4	1	4
Otu00170	6	1	0	0	1	0	1	3	0	1	2	2	1	2	1	1	0	4	0	10	3	7	4	1	7	4	2	0	2	1	0	1	0	7	5	13	2	1	4	4	4	3	2	0	1	0	0	0	2
Otu00171	1	2	7	1	4	6	6	4	3	0	1	0	1	0	0	0	2	0	1	1	2	1	2	3	1	1	1	0	4	2	1	11	2	1	0	0	0	0	0	0	3	3	1	4	7	2	2	6	6
Otu00172	0	0	12	1	0	0	0	0	0	0	0	2	0	1	1	0	0	0	0	1	0	0	0	0	0	0	0	0	0	0	26	0	4	28	0	16	0	1	0	0	0	0	0	0	11	13	5	0	1
Otu00173	0	0	0	0	0	0	0	1	17	13	33	0	0	1	23	4	1	0	0	0	1	1	2	2	0	0	1	2	0	0	0	0	0	1	0	0	0	0	0	0	0	0	2	3	0	0	0	0	0
Otu00174	1	10	3	0	0	1	0	0	0	0	20	0	8	2	23	1	0	0	0	0	0	0	0	1	1	0	0	0	0	1	0	31	2	0	0	18	4	1	1	0	4	10	0	8	1	3	14	19	10
Otu00175	4	5	8	0	0	12	0	0	3	0	8	0	0	0	2	0	2	0	1	3	1	1	0	0	0	0	2	0	0	13	5	16	1	5	3	2	0	0	1	1	0	2	1	1	0	1	1	2	0
Otu00176	4	0	0	2	0	5	1	0	0	2	0	0	0	0	0	4	2	18	8	9	1	0	1	1	0	2	0	0	1	6	0	3	2	0	0	17	1	0	3	2	0	0	0	0	7	11	5	5	4
Otu00177	2	2	8	0	18	0	0	0	0	3	4	2	11	2	12	1	2	2	2	2	5	5	0	2	1	0	2	0	0	0	3	2	0	0	0	2	2	0	1	1	8	2	2	6	0	1	1	2	0
Otu00178	7	0	0	0	1	1	2	0	7	10	13	2	8	6	20	10	12	1	6	2	1	1	3	1	2	3	4	4	2	1	2	11	5	1	0	1	0	0	0	0	2	2	2	8	1	0	1	2	1
Otu00179	0	0	0	0	0	0	0	0	0	0	0	0	0	0	0	0	0	0	0	0	0	1	0	0	0	0	0	0	0	0	0	0	9	0	0	1	10	2	30	0	0	0	0	0	0	0	0	0	0
Otu00180	0	0	0	0	3	1	1	6	8	7	0	0	0	1	1	2	3	3	0	5	3	2	0	2	0	2	5	12	4	5	0	0	0	2	1	2	0	2	0	0	2	0	0	0	5	1	9	4	3
Otu00181	0	5	0	0	0	0	0	0	0	0	0	0	0	0	0	0	0	0	0	0	0	0	0	0	0	0	0	0	0	0	0	3	0	0	10	1	3	0	3	0	0	0	0	0	0	0	0	0	0
Otu00182	0	0	7	0	5	1	1	8	6	36	5	3	16	3	19	23	40	7	18	21	8	13	2	11	2	9	31	0	0	0	0	8	0	0	0	0	0	0	1	0	7	9	1	1	5	4	18	28	8
Otu00183	0	0	0	1	12	0	0	0	0	0	12	9	21	9	10	0	0	0	0	0	4	16	0	21	9	1	0	0	0	0	0	1	0	0	3	0	0	0	2	2	0	2	2	4	0	0	0	0	0
Otu00184	13	26	0	0	0	0	8	10	7	4	3	3	1	2	1	4	9	19	7	2	28	7	2	4	4	2	0	0	0	0	5	1	11	0	0	0	1	1	10	1	0	1	3	0	0	0	0	0	0
Otu00185	8	0	0	0	0	0	0	0	3	47	0	0	0	0	1	1	19	3	33	3	4	26	0	0	0	0	2	0	0	0	0	1	0	0	0	0	0	0	0	0	0	0	0	3	0	0	0	0	0
Otu00186	0	0	1	0	2	0	0	0	0	0	7	7	13	2	18	0	0	0	0	0	0	0	0	0	0	0	1	0	0	0	3	0	0	0	0	0	0	0	0	0	2	1	4	27	20	11	4	0	0
Otu00187	0	0	0	0	0	0	0	0	0	0	0	0	0	0	0	0	0	0	0	0	0	0	0	0	0	0	0	0	0	0	0	0	0	0	0	0	0	0	0	0	0	0	0	0	0	0	0	0	0
Otu00188	0	0	2	0	0	0	0	0	1	3	0	3	4	0	0	6	4	0	14	2	4	5	3	11	8	9	11	12	0	0	0	1	0	0	0	0	0	0	1	1	0	0	0	2	5	5	3	7	3
Otu00189	3	3	1	0	7	0	0	0	0	0	5	2	1	1	4	0	0	0	0	2	6	6	3	10	4	19	0	0	0	0	0	16	1	2	3	32	0	0	5	7	14	13	10	6	0	0	0	0	0
Otu00190	1	2	2	1	5	2	0	2	0	4	3	2	15	8	17	3	7	1	5	4	2	9	8	2	0	1	3	0	1	3	2	5	0	7	4	2	0	1	2	0	0	4	1	4	1	0	2	2	1
Otu00191	0	0	0	0	0	0	0	0	0	0	0	0	0	0	0	0	0	0	0	0	0	0	0	0	0	0	0	0	0	0	0	0	0	0	0	0	0	0	0	0	0	0	0	0	0	1	0	0	0
Otu00192	4	1	1	0	2	2	8	7	6	0	6	0	5	0	8	4	7	0	3	6	2	0	0	3	1	1	2	16	4	3	0	3	1	0	1	1	1	0	2	0	1	4	1	4	5	6	5	7	2
Otu00193	0	0	23	0	1	8	7	18	51	20	0	1	6	2	7	2	0	0	4	1	1	6	0	4	0	1	2	2	0	13	9	2	0	0	0	0	0	0	0	0	2	0	0	0	0	2	8	10	13
Otu00194	0	2	1	0	0	18	5	2	0	2	0	0	0	0	0	3	5	13	0	2	2	0	0	0	0	0	8	0	0	13	0	1	1	12	1	2	0	4	8	0	4	4	1	4	2	3	1	2	2
Otu00195	0	22	0	0	0	0	0	0	0	0	0	0	0	0	0	0	0	0	0	0	0	0	0	0	0	0	0	0	0	0	0	0	0	0	8	0	0	0	0	0	0	0	0	0	0	0	0	0	0
Otu00196	1	3	3	1	6	0	5	10	12	7	0	1	1	0	1	7	6	3	6	5	6	4	1	3	5	0	1	2	1	1	3	0	0	1	1	3	0	0	2	2	5	7	1	0	0	3	6	5	1
Otu00197	3	1	3	1	5	0	3	5	3	7	3	0	1	2	6	7	3	4	9	2	0	6	1	0	0	3	5	6	10	5	0	4	0	0	2	3	0	3	0	0	3	11	2	8	3	3	5	10	2
Otu00198	0	0	0	0	18	0	3	0	7	6	1	19	5	3	7	1	1	0	0	0	102	145	0	1	5	0	0	0	1	13	0	0	0	0	0	0	0	0	1	96	0	0	0	0	0	0	0	0	0
Otu00199	1	0	2	0	5	2	3	2	0	5	0	4	19	2	3	2	3	1	3	2	1	8	4	7	1	4	5	1	1	4	0	7	0	0	0	3	0	1	1	1	6	0	0	4	0	1	3	2	1
Otu00200	0	0	0	0	0	0	0	0	0	0	0	0	0	0	0	0	0	0	0	0	0	1	0	0	0	0	0	0	0	0	0	0	0	0	64	22	0	13	3	0	0	0	0	0	0	0	0	0	0
Otu00201	1	0	0	1	6	0	0	1	0	2	7	0	3	0	4	0	0	0	1	4	0	5	15	2	0	2	2	1	0	2	0	8	0	1	2	7	0	0	1	1	0	2	0	2	2	0	0	1	1
Otu00202	2	3	3	0	8	3	7	0	3	1	2	4	3	1	8	5	10	1	6	3	3	9	3	3	7	7	2	0	1	0	1	0	0	1	0	6	0	1	3	1	5	10	3	9	0	0	0	0	0
Otu00203	0	5	2	3	2	0	0	0	0	0	0	4	1	2	0	0	0	0	0	0	0	0	4	3	2	1	0	0	0	0	0	4	0	0	6	0	0	0	0	0	0	0	0	0	0	0	0	0	0
Otu00204	0	0	5	0	0	0	0	1	0	1	1	1	0	0	1	0	0	1	1	2	0	0	1	0	0	0	1	2	7	12	5	1	0	5	1	0	0	0	1	1	9	0	0	0	3	0	3	10	5
Otu00205	1	0	3	0	1	6	2	0	4	11	1	0	0	2	0	5	1	20	6	7	0	4	1	1	2	0	2	0	2	2	1	6	1	3	8	6	6	0	2	0	0	0	0	0	13	4	2	3	5
Otu00206	0	0	0	0	0	0	0	0	0	0	0	0	0	0	0	0	0	0	0	0	0	0	0	0	0	0	0	0	0	0	0	0	0	0	0	0	0	0	0	0	0	0	0	0	0	0	0	0	0
Otu00207	2	1	0	1	0	1	1	0	5	2	0	0	0	2	1	4	1	0	2	1	0	1	0	0	2	0	5	0	0	1	0	1	3	0	1	0	0	0	0	0	2	1	1	2	0	2	2	3	3
Otu00208	0	1	0	1	0	6	5	20	3	0	0	3	1	1	0	1	1	0	0	0	2	3	0	0	3	3	0	0	3	4	0	0	7	0	0	1	4	0	0	1	1	0	0	0	0	0	0	0	2
Otu00209	0	0	0	1	1	0	0	0	0	0	3	5	0	1	3	0	0	0	0	0	1	3	1	14	1	0	0	0	0	0	3	19	0	0	3	1	10	0	23	0	0	1	0	0	0	0	0	0	0
Otu00210	4	0	5	1	0	1	1	3	3	11	3	0	1	0	3	52	31	5	28	36	11	2	2	12	7	0	5	3	0	0	0	0	0	0	0	0	0	0	0	0	0	0	0	0	5	7	35	27	1
Otu00211	2	0	0	0	2	1	3	8	4	9	4	2	1	0	2	12	9	4	2	7	0	0	1	1	0	0	3	1	0	0	0	4	1	2	1	1	0	2	0	0	2	0	0	1	2	0	3	7	2
Otu00212	0	3	0	0	0	7	19	7	61	9	0	0	0	0	0	0	0	0	0	0	0	0	0	0	0	0	21	7	3	6	1	24	0	0	5	1	0	0	0	0	3	3	1	8	2	0	4	4	1
Otu00213	2	0	5	0	3	4	1	4	1	3	0	1	0	3	3	1	8	0	7	2	3	2	4	4	2	2	3	8	8	8	2	3	1	2	3	1	0	3	4	1	4	0	1	0	2	1	4	1	2
Otu00214	0	0	0	0	0	0	0	0	0	0	0	0	0	0	0	0	0	0	0	0	0	0	0	0	0	0	0	0	0	0	0	0	0	0	0	0	0	0	0	0	3	2	0	0	20	14	10	0	4
Otu00215	0	0	3	1	3	2	0	1	2	1	14	0	9	7	16	2	2	3	3	4	4	12	3	17	2	0	7	7	10	2	2	2	0	2	1	1	0	0	0	0	0	1	0	1	0	0	5	7	3
Otu00216	0	0	0	0	0	0	0	0	0	0	22	0	1	0	4	0	0	0	0	0	0	0	49	0	0	8	0	0	0	0	0	113	0	0	47	0	0	43	0	0	0	0	0	0	0	0	0	0	0
Otu00217	1	3	1	0	0	2	4	1	0	6	1	0	1	1	0	2	4	1	0	9	2	1	2	4	2	2	1	10	4	1	0	0	0	4	0	0	0	0	1	0	0	0	0	0	3	11	4	2	3
Otu00218	0	0	0	0	0	0	0	0	0	5	0	0	0	0	0	0	0	0	1	0	2	0	1	0	0	0	0	0	2	0	10	1	0	1	0	0	0	0	0	0	0	2	2	0	5	1	4	9	3
Otu00219	1	1	0	0	1	0	0	0	1	0	0	0	1	0	2	1	1	1	3	0	0	1	0	0	1	0	0	0	0	0	0	3	0	0	2	0	0	4	0	0	1	0	0	4	0	0	0	2	0
Otu00220	0	4	0	0	2	0	7	2	1	2	8	1	0	0	0	13	2	0	0	5	14	2	0	1	1	1	1	0	3	4	1	0	0	4	2	1	1	1	0	0	3	0	0	0	3	0	1	2	2
Otu00221	4	0	0	0	0	0	0	0	0	0	0	0	0	0	0	0	0	0	0	0	0	0	0	0	0	0	0	0	0	0	0	0	0	0	14	8	18	44	5	14	0	0	0	0	0	0	0	0	0
Otu00222	0	0	0	0	0	0	0	0	0	1	0	0	2	1	0	4	5	1	11	3	0	9	1	11	7	7	12	6	0	0	0	0	1	0	0	0	0	0	0	2	3	0	0	0	3	2	7	6	2
Otu00223	1	0	10	0	5	7	3	2	4	9	6	2	2	4	1	4	0	0	1	1	1	0	1	1	1	1	2	4	3	4	5	8	1	3	0	6	1	0	1	1	4	0	1	0	5	0	0	0	0
Otu00224	4	1	0	2	7	0	0	0	0	0	1	4	0	5	5	0	0	0	0	0	0	0	1	0	0	1	0	0	0	0	0	4	2	0	1	1	5	0	9	2	2	3	5	4	0	0	0	0	0
Otu00225	0	0	0	0	0	3	4	8	1	0	0	1	1	0	0	2	0	0	0	0	0	0	1	0	2	1	1	1	1	1	0	7	0	0	9	11	3	4	3	5	0	0	0	0	0	0	0	0	1
Otu00226	5	1	4	1	0	0	2	7	7	1	23	3	0	5	16	12	0	2	0	0	0	1	6	0	1	1	0	0	1	1	3	5	1	3	1	2	0	0	5	2	0	2	0	0	0	0	0	1	2
Otu00227	0	0	1	0	4	0	6	5	5	5	1	1	2	0	3	1	1	0	0	2	3	2	1	6	0	1	11	7	2	8	0	2	0	0	0	0	0	0	1	0	0	5	3	7	3	3	4	9	1
Otu00228	0	0	0	0	0	0	0	0	0	0	0	0	0	0	0	0	0	0	0	0	0	0	0	0	0	0	0	0	0	0	0	0	0	0	0	0	0	0	0	0	0	0	0	0	0	0	1	0	0
Otu00229	0	0	0	0	0	0	0	0	0	0	0	0	0	0	0	0	0	0	0	0	1	0	0	0	0	0	0	0	0	0	0	0	0	0	5	51	12	1	22	2	0	0	0	0	0	0	0	0	0
Otu00230	0	7	0	0	0	0	0	0	0	0	2	1	6	2	1	0	0	0	0	0	0	0	3	0	0	0	0	0	0	0	0	28	0	0	24	19	1	1	17	2	0	1	0	1	0	1	2	0	0
Otu00231	9	0	0	1	2	0	1	1	0	0	2	0	1	3	15	2	1	1	2	2	4	1	0	1	0	1	0	0	2	1	0	1	1	0	3	1	2	1	0	2	3	0	0	0	0	0	0	0	0
Otu00232	0	1	1	0	3	2	3	1	2	8	0	2	0	1	1	1	4	0	2	4	1	0	2	0	0	1	12	6	0	1	0	1	0	0	1	2	0	0	0	3	2	0	0	3	3	2	5	1	0
Otu00233	2	0	0	0	3	3	1	2	4	1	0	0	2	0	1	0	4	0	0	1	0	2	2	1	2	2	2	1	1	0	0	2	0	9	2	0	0	0	0	0	2	0	0	0	2	0	0	0	0
Otu00234	0	0	0	0	0	0	0	0	0	0	0	0	0	0	0	0	0	0	1	5	1	0	0	0	3	1	1	2	0	0	0	0	0	0	0	0	0	0	0	0	0	0	0	1	0	0	0	0	0
Otu00235	1	0	0	0	1	1	2	3	4	2	0	1	4	2	5	6	7	0	5	3	3	0	0	1	1	4	3	3	3	2	0	0	0	4	1	2	0	0	1	1	2	1	0	0	2	1	4	6	3
Otu00236	0	3	0	0	1	2	2	1	4	9	0	0	0	0	1	5	2	0	5	2	1	1	3	1	0	0	4	8	10	4	1	1	0	2	1	1	1	0	0	0	0	0	0	0	1	1	5	5	4
Otu00237	3	0	0	0	0	0	0	0	0	0	0	0	0	0	0	0	0	0	0	0	0	0	0	0	0	0	0	0	0	0	0	0	0	0	0	0	0	0	0	0	0	0	0	0	0	0	0	0	0
Otu00238	0	0	0	0	1	0	0	0	0	0	0	0	0	0	0	0	0	0	0	0	0	0	0	0	0	0	0	0	0	0	0	0	0	0	0	0	0	0	0	0	0	0	0	0	0	0	0	0	0
Otu00239	0	0	0	0	0	0	0	0	0	0	0	0	0	0	0	0	0	0	0	0	0	0	0	0	0	0	0	0	0	0	0	0	0	0	0	0	0	0	0	0	0	0	0	0	0	0	0	0	0
Otu00240	2	0	2	1	0	0	2	1	1	2	6	2	2	2	0	4	0	0	5	2	2	1	1	3	1	1	0	0	2	1	4	4	1	1	2	0	0	1	1	2	1	1	0	1	6	2	2	0	4
Otu00241	0	0	3	0	0	4	0	1	0	0	1	0	0	0	1	0	0	0	12	0	2	0	0	0	0	0	0	3	2	2	0	0	0	0	0	1	1	0	0	3	0	1	0	0	3	2	0	0	0
Otu00242	0	0	0	3	4	0	0	0	0	0	9	5	4	3	6	0	0	0	0	0	0	0	3	0	0	206	0	0	0	0	0	10	3	0	2	0	0	3	0	0	0	0	0	0	0	0	0	0	0
Otu00243	0	0	0	0	0	0	0	0	0	0	0	0	0	0	0	0	0	0	0	0	0	0	0	0	0	0	0	0	0	0	0	0	0	0	1	0	0	0	0	0	0	1	0	0	0	0	0	0	0
Otu00244	0	0	6	0	2	1	1	1	5	5	4	0	0	0	0	4	8	0	18	11	2	3	3	2	1	9	2	6	2	3	0	0	0	1	0	1	0	0	0	0	2	4	1	13	0	0	2	1	1
Otu00245	0	0	1	0	0	2	0	3	0	1	0	0	0	0	0	2	2	3	1	1	1	0	1	1	0	0	2	0	3	2	0	2	3	1	0	7	0	0	2	1	1	1	0	1	6	7	3	2	1
Otu00246	1	0	0	0	0	0	0	0	2	1	0	0	1	0	2	0	0	1	0	1	1	0	0	2	0	0	0	0	0	0	1	1	0	0	0	15	1	0	2	2	1	0	0	0	0	0	0	0	0
Otu00247	0	0	0	0	0	0	0	0	0	0	0	0	0	0	0	0	0	0	0	0	0	0	0	0	0	0	0	0	0	0	0	0	0	0	0	0	0	0	0	0	0	0	0	0	0	0	0	0	0
Otu00248	0	3	2	1	1	0	1	3	1	4	2	4	4	0	0	0	2	1	0	0	2	3	2	1	0	1	1	2	0	6	0	1	1	2	0	0	1	2	0	4	3	4	2	4	1	1	2	1	1
Otu00249	1	0	0	1	5	4	0	1	2	3	2	1	2	2	4	1	1	0	6	0	1	1	1	0	3	1	2	1	2	0	0	2	0	0	0	0	0	0	1	0	0	1	2	0	2	1	4	3	2
Otu00250	3	0	3	1	2	2	2	2	0	1	3	1	1	1	5	1	2	1	0	1	4	3	0	3	0	5	3	1	0	1	1	5	0	0	5	8	0	1	2	0	1	2	0	1	6	3	3	3	2
Otu00251	0	1	0	0	1	2	2	4	2	0	1	0	1	1	0	0	1	1	0	1	0	1	0	5	7	4	1	2	1	2	0	0	0	5	0	0	0	0	5	0	0	0	1	0	0	0	0	0	0
Otu00252	4	0	2	0	8	0	0	0	0	0	8	0	1	1	7	0	0	0	0	2	0	3	4	4	2	2	0	0	0	0	0	2	2	3	2	0	0	2	2	2	6	3	0	4	0	0	0	0	0
Otu00253	6	0	2	0	0	0	0	0	5	0	0	0	0	1	1	3	6	1	0	1	3	6	0	6	1	0	1	0	0	0	0	0	0	0	0	0	0	1	0	1	0	0	0	0	0	0	0	0	0
Otu00254	1	0	0	0	5	1	1	1	0	0	5	1	1	0	0	0	0	0	2	14	6	3	1	2	0	1	1	2	0	2	0	0	0	1	0	1	0	0	0	0	1	0	0	1	4	1	1	2	2
Otu00255	0	0	0	4	7	0	0	0	0	0	6	3	2	1	3	0	0	0	0	0	0	0	1	0	0	0	0	0	0	0	0	1	0	0	0	0	0	0	0	0	9	1	1	7	0	0	0	0	0
Otu00256	0	0	0	1	3	1	2	1	0	0	0	0	1	0	0	0	1	0	0	0	4	0	0	0	0	0	1	0	0	4	4	0	0	0	0	0	0	0	0	0	0	0	0	0	8	0	0	0	3
Otu00257	0	2	1	1	2	1	1	0	2	1	3	3	2	7	0	0	0	2	0	1	4	1	1	0	0	0	0	0	0	0	4	3	1	0	0	1	0	0	0	0	3	0	1	0	3	2	0	0	0
Otu00258	0	0	0	0	0	0	0	0	0	0	0	0	0	0	0	0	0	0	0	0	0	0	0	0	0	0	0	0	0	0	0	0	0	0	0	0	0	0	0	0	0	0	0	0	0	0	0	0	0
Otu00259	0	3	0	0	0	5	1	5	1	7	0	2	0	0	0	0	0	2	0	0	3	0	2	0	0	0	0	1	2	0	0	0	0	0	6	1	1	0	1	0	0	0	1	0	1	2	2	0	2
Otu00260	0	0	0	0	0	0	0	0	0	0	0	0	1	0	0	0	0	0	0	0	0	0	0	0	0	0	0	0	0	0	0	0	0	0	0	0	0	0	0	0	0	0	0	0	0	0	0	0	0
Otu00261	0	0	1	0	3	0	2	0	2	0	0	0	1	1	0	6	2	1	2	0	1	2	0	3	3	2	2	0	0	1	2	2	1	1	1	4	1	0	1	1	1	1	0	1	1	0	1	1	0
Otu00262	0	4	18	0	3	1	1	7	3	8	0	0	0	0	0	0	0	0	0	7	0	0	3	4	0	0	0	0	2	1	3	1	0	2	1	0	0	0	0	0	3	1	0	0	3	8	5	0	1
Otu00263	1	2	0	0	0	0	0	0	0	0	0	0	0	0	0	0	0	0	0	0	0	0	0	0	0	0	0	0	0	0	0	6	0	0	2	0	2	1	1	0	1	3	6	1	1	1	2	2	1
Otu00264	0	0	0	0	0	0	0	0	0	0	0	0	0	0	0	0	0	0	0	0	0	0	0	0	0	0	0	0	0	0	0	0	0	0	0	0	0	0	0	1	0	0	0	0	0	0	0	1	0
Otu00265	0	0	0	0	0	12	1	0	0	0	0	0	0	0	0	0	0	0	0	0	0	0	0	0	0	0	2	4	1	9	0	0	0	0	0	0	0	0	0	0	0	0	0	0	5	2	6	4	4
Otu00266	0	0	0	0	3	0	0	0	0	0	1	0	0	3	1	0	0	0	0	0	0	0	0	0	0	1	0	0	0	0	0	2	15	0	0	2	0	0	3	0	0	0	0	0	0	0	0	0	0
Otu00267	0	2	0	2	0	5	1	1	0	0	0	2	2	0	1	0	1	0	3	1	1	4	5	2	1	3	0	1	0	0	2	1	2	1	3	3	2	2	4	0	0	1	1	0	0	0	0	0	0
Otu00268	0	0	12	0	0	0	0	0	0	0	0	0	0	0	0	1	0	3	0	0	0	0	0	0	0	0	0	0	0	0	4	0	0	8	0	0	0	0	0	0	9	7	13	9	4	7	3	0	3
Otu00269	0	0	0	0	0	0	0	0	0	0	0	0	0	0	0	0	0	0	0	0	0	0	0	0	0	0	0	0	0	0	0	0	0	0	0	0	0	0	0	0	0	0	0	0	0	0	0	0	0
Otu00270	0	0	0	0	0	0	0	0	0	0	0	0	0	0	0	0	0	0	0	0	0	0	0	0	0	0	0	0	0	0	0	0	0	0	0	0	0	0	0	0	0	0	0	0	0	0	0	0	0
Otu00271	0	1	0	0	0	0	1	0	0	0	0	0	0	0	0	1	1	0	0	0	0	0	0	0	0	0	2	0	1	0	0	0	0	0	0	0	0	0	0	0	0	0	0	0	0	0	2	0	0
Otu00272	0	0	1	0	0	0	0	0	0	0	0	0	0	3	1	2	0	4	2	5	1	0	2	1	0	2	0	0	0	0	2	4	2	1	0	1	0	0	0	0	0	0	1	1	0	0	0	3	1
Otu00273	0	5	0	1	0	0	0	1	11	0	2	0	0	0	2	0	0	2	0	0	0	0	0	0	1	0	0	0	3	1	0	0	1	0	0	3	0	0	1	1	0	0	0	0	0	2	0	0	0
Otu00274	2	0	0	1	3	1	2	0	2	1	3	1	3	0	0	3	1	0	3	5	4	6	1	0	3	2	0	1	1	1	1	2	0	0	0	0	2	0	0	0	1	5	1	2	2	3	0	2	0
Otu00275	3	0	2	0	0	1	0	0	0	2	0	0	0	0	1	4	4	1	2	2	3	5	2	0	0	0	1	0	2	1	2	2	0	0	0	2	0	0	1	2	4	2	2	2	2	1	1	0	1
Otu00276	0	0	0	0	0	0	0	0	0	0	0	0	0	0	0	0	0	0	0	0	0	0	0	0	0	0	0	0	0	0	0	0	0	0	0	0	0	0	0	0	0	0	0	0	0	0	0	0	0
Otu00277	0	1	0	0	1	0	0	0	0	0	0	0	0	0	1	0	0	0	0	0	0	0	0	0	0	0	0	0	0	0	0	1	0	0	6	0	0	0	0	0	0	0	0	0	0	0	0	2	0
Otu00278	0	0	0	0	0	0	0	0	0	0	0	0	0	0	0	0	0	0	0	0	0	0	0	0	0	0	0	0	0	0	0	0	0	0	0	0	0	0	0	0	0	2	8	24	0	0	0	0	0
Otu00279	0	0	3	6	7	0	0	1	0	0	0	0	0	0	0	0	5	0	2	10	37	8	0	0	0	0	7	0	0	8	8	0	0	13	0	0	0	0	0	0	0	0	0	7	0	0	0	3	0
Otu00280	0	0	0	0	2	6	11	13	0	0	0	0	1	0	1	0	0	0	0	0	0	0	0	0	0	0	40	24	0	0	0	0	0	0	0	0	0	0	0	2	0	0	0	0	0	0	0	0	0
Otu00281	1	1	1	1	6	5	3	0	0	4	0	0	0	0	0	1	3	1	3	2	0	0	1	1	0	0	0	0	0	5	0	0	0	0	0	0	0	0	0	0	1	1	0	0	6	3	2	3	0
Otu00282	0	0	0	0	0	0	0	0	4	0	0	0	0	0	0	0	0	0	0	0	0	0	0	0	0	0	0	0	0	0	0	0	0	0	0	0	0	0	0	0	0	0	0	0	2	0	0	0	0
Otu00283	0	0	0	0	1	0	0	0	0	0	1	0	0	3	0	0	0	0	5	1	0	0	0	0	3	0	0	4	0	0	6	0	1	1	0	0	0	2	1	1	6	0	0	0	1	2	0	0	1
Otu00284	9	0	0	0	0	0	0	0	0	0	0	0	0	0	0	0	0	0	0	0	0	0	0	0	0	0	0	1	0	0	0	0	0	0	0	0	0	0	0	0	0	0	0	0	0	0	0	0	0
Otu00285	0	0	1	0	4	1	2	1	1	0	3	1	2	1	0	0	0	0	0	3	2	6	3	9	5	4	0	5	4	6	0	1	1	0	0	0	0	0	0	0	4	0	0	0	0	3	0	0	1
Otu00286	0	0	0	0	0	0	0	0	0	0	0	0	0	0	0	2	3	1	0	2	0	0	2	0	0	0	0	0	0	0	0	0	0	0	1	0	0	0	0	1	0	0	0	0	0	29	2	2	6
Otu00287	0	0	0	0	2	0	1	2	1	10	0	0	3	0	1	6	12	0	5	4	0	3	0	0	2	3	0	0	0	1	1	1	0	0	1	1	1	1	0	0	1	3	0	2	1	0	2	2	2
Otu00288	0	0	2	0	3	1	2	2	1	1	2	0	2	1	5	4	5	0	3	5	0	4	1	2	0	1	1	4	1	3	1	2	0	0	2	0	0	1	2	0	0	1	0	3	0	0	0	1	0
Otu00289	2	0	1	1	3	1	0	1	1	0	0	1	1	0	3	2	1	0	2	2	0	0	1	4	2	0	1	2	6	3	1	3	1	0	2	1	0	0	0	0	0	2	1	0	0	0	1	3	0
Otu00290	0	0	0	1	2	0	0	0	0	0	0	1	3	2	2	2	0	0	1	1	1	1	0	0	0	3	0	0	0	0	2	2	1	3	2	2	3	1	1	0	0	1	3	2	0	0	0	0	0
Otu00291	0	0	0	0	0	0	0	0	0	0	0	0	0	0	0	0	0	0	0	0	0	0	0	0	0	0	0	0	0	0	0	0	0	0	0	0	1	0	0	0	0	0	0	0	1	1	0	0	1
Otu00292	0	0	0	1	2	0	0	0	1	2	0	0	0	0	2	0	2	0	0	0	0	0	0	0	1	0	1	1	0	0	0	0	0	0	0	0	2	0	0	0	0	0	0	0	0	0	0	0	0
Otu00293	0	0	0	0	4	0	0	0	13	5	4	0	1	2	2	0	0	0	2	1	0	1	0	5	5	4	1	0	0	1	0	0	0	0	0	0	0	0	0	0	1	1	1	0	0	1	4	2	4
Otu00294	0	0	6	0	1	0	0	5	5	7	1	0	5	0	2	5	9	1	9	1	1	2	1	1	0	0	1	4	0	1	2	2	0	1	0	0	0	0	0	2	22	2	0	1	3	0	0	0	0
Otu00295	1	0	0	2	0	0	0	0	1	0	0	0	0	0	2	5	0	0	1	2	3	1	0	2	0	3	1	0	0	0	0	0	0	0	0	2	1	1	4	1	0	0	0	0	2	1	0	0	2
Otu00296	1	0	3	0	1	1	6	1	1	2	2	1	3	3	0	1	6	1	1	4	6	1	1	2	1	2	9	2	5	4	0	3	0	1	0	0	0	0	0	0	0	0	0	0	0	0	0	0	0
Otu00297	0	0	0	0	0	0	0	0	0	0	0	0	0	0	0	0	0	0	0	0	0	0	0	0	0	0	0	0	0	0	0	0	0	0	0	0	0	0	0	0	0	0	0	0	0	0	0	0	0
Otu00298	1	3	0	1	4	1	0	1	1	1	1	0	1	0	0	2	6	1	0	0	3	1	0	0	0	2	2	3	0	4	1	1	0	1	0	1	0	0	3	0	1	2	0	0	0	2	1	4	0
Otu00299	0	0	0	0	0	0	0	0	0	0	0	0	0	0	0	0	0	0	0	0	0	0	0	0	0	0	0	0	0	0	0	0	0	0	0	0	0	0	0	0	0	0	0	0	0	0	0	0	0
Otu00300	0	0	0	0	0	0	0	0	0	0	5	1	1	0	3	0	0	0	0	0	0	0	0	0	0	0	0	0	0	0	0	21	0	0	2	0	0	0	0	0	0	3	4	1	0	0	0	0	0
Otu00301	0	0	0	3	0	0	2	2	0	1	0	3	0	0	0	2	6	1	0	4	3	3	0	0	0	1	0	0	0	0	0	0	0	0	0	0	0	2	0	0	0	0	0	0	0	0	0	6	1
Otu00302	0	0	0	0	0	0	0	0	0	0	0	0	0	0	0	0	0	0	0	0	0	0	0	0	0	0	0	0	0	0	0	0	0	0	0	0	0	0	0	0	0	0	0	0	0	0	0	0	0
Otu00303	0	0	0	0	0	0	0	0	0	0	0	0	0	0	0	0	0	0	0	0	0	0	0	0	0	0	0	0	0	0	0	19	0	0	0	0	0	0	0	0	0	4	1	9	0	0	0	0	0
Otu00304	0	0	0	0	2	0	0	0	0	0	1	0	0	2	4	0	0	0	0	0	0	0	7	0	0	2	0	0	0	0	0	2	0	0	3	0	2	3	11	3	4	1	0	2	0	0	0	0	0
Otu00305	1	0	0	2	2	0	2	0	0	4	3	0	0	0	1	1	3	0	4	0	1	3	1	0	1	0	3	1	1	2	2	0	0	0	0	0	0	0	0	1	0	6	2	1	2	0	3	2	1
Otu00306	0	0	0	0	0	0	4	0	1	7	0	2	2	2	0	0	3	0	2	0	2	0	2	1	0	0	0	0	2	1	0	0	0	1	0	0	0	0	0	0	0	0	0	0	1	1	0	1	0
Otu00307	2	0	1	0	1	0	0	2	4	3	2	1	5	1	5	0	1	2	2	2	0	2	0	1	0	0	0	2	2	1	0	0	0	1	0	0	0	0	0	0	0	0	0	2	0	0	2	1	0
Otu00308	1	0	0	0	0	0	0	0	0	0	0	0	2	2	4	0	0	0	0	0	0	0	0	0	0	0	1	0	0	0	0	0	0	0	0	0	0	0	0	0	0	0	0	0	0	0	0	0	0
Otu00309	0	0	1	3	2	3	3	0	2	0	3	1	0	0	0	2	2	0	7	5	2	2	0	1	0	0	5	5	1	2	0	1	0	0	0	0	0	1	0	1	3	1	0	0	0	0	0	0	0
Otu00310	0	1	0	0	0	0	0	0	0	0	1	1	2	0	1	1	2	0	1	0	1	0	0	0	0	0	0	0	1	0	1	0	0	0	0	0	0	0	0	0	1	0	0	0	2	0	0	0	1
Otu00311	0	0	0	0	2	0	0	0	0	2	0	0	0	0	1	1	2	0	0	2	0	1	3	0	0	0	1	1	1	0	0	1	0	0	2	0	0	0	1	0	0	0	0	4	0	0	2	2	0
Otu00312	1	0	1	0	0	0	0	0	0	1	0	1	0	0	1	0	2	0	0	0	0	0	0	1	0	3	0	0	0	0	1	2	1	2	0	3	0	0	0	0	1	0	1	0	0	0	0	0	0
Otu00313	4	0	2	0	0	0	0	0	0	0	0	0	0	0	0	0	0	0	0	0	0	0	0	0	0	0	2	0	0	0	0	0	0	0	0	0	0	0	0	0	2	0	0	0	1	0	0	0	1
Otu00314	1	0	0	0	0	0	0	0	0	0	0	0	0	0	0	0	0	0	0	0	0	0	0	0	0	0	0	0	0	0	0	0	0	0	0	0	0	0	0	0	0	0	0	0	0	0	0	0	0
Otu00315	0	0	0	0	0	3	9	8	3	1	0	1	2	0	0	2	2	0	1	3	3	0	0	1	0	0	14	0	0	8	0	1	0	0	0	0	0	0	0	0	0	0	0	0	0	0	0	0	0
Otu00316	0	0	2	3	0	1	0	0	1	3	0	0	0	0	0	4	6	1	17	4	3	9	1	8	6	1	0	0	0	0	0	0	0	0	0	1	0	0	1	0	3	0	0	2	2	3	2	2	1
Otu00317	0	0	0	0	1	12	1	0	0	0	0	1	1	1	0	0	1	0	0	0	0	0	0	0	0	0	10	0	23	1	0	0	0	0	0	0	0	0	0	0	1	1	0	0	6	3	2	10	6
Otu00318	2	1	0	0	1	0	0	0	1	2	2	2	0	1	1	0	1	0	2	1	2	2	0	1	1	0	0	0	0	0	0	1	0	0	2	1	0	1	1	1	3	0	0	3	0	0	0	1	0
Otu00319	0	0	2	1	0	0	0	0	1	0	0	0	0	0	0	0	0	0	0	0	0	0	0	0	0	0	0	1	0	1	0	0	6	0	1	0	2	0	8	0	0	0	0	0	0	0	0	1	2
Otu00320	0	0	1	0	0	3	1	6	4	1	0	1	0	0	0	1	2	0	5	1	1	1	0	0	0	0	0	5	2	4	0	0	0	0	0	0	0	0	0	0	0	0	0	1	1	0	1	3	3
Otu00321	0	0	0	0	0	0	0	0	0	0	0	0	0	0	0	0	0	0	0	0	0	0	0	0	0	0	0	0	0	0	0	0	0	0	0	3	23	0	2	89	0	0	0	0	0	0	0	0	0
Otu00322	0	0	0	0	0	0	0	0	0	0	0	0	0	0	0	0	0	0	0	0	0	0	0	0	0	0	0	0	0	0	0	0	0	0	0	0	0	0	0	0	0	0	0	0	0	0	0	0	0
Otu00323	0	0	0	0	0	0	0	0	8	0	2	0	2	0	0	2	2	0	0	0	1	0	0	4	8	0	0	0	0	0	0	0	0	0	0	1	0	0	4	0	2	0	0	3	0	2	0	6	0
Otu00324	10	0	0	0	0	0	0	0	0	0	0	0	0	0	0	0	0	0	0	0	0	0	0	0	0	0	0	0	0	0	0	0	0	0	0	0	0	2	0	0	0	0	0	0	0	0	0	0	0
Otu00325	4	0	0	0	0	0	0	0	0	0	0	0	0	0	0	0	0	0	0	0	0	0	0	0	0	0	0	0	0	0	0	0	0	0	6	9	3	0	2	5	0	0	3	2	0	0	0	0	0
Otu00326	0	0	0	0	0	0	0	0	0	0	0	0	0	0	0	0	0	0	0	0	0	0	0	0	0	0	0	0	0	0	0	0	0	0	0	0	0	0	0	0	0	0	0	0	0	0	0	0	0
Otu00327	0	0	0	0	0	0	0	0	0	0	0	0	0	0	0	0	0	0	0	0	0	0	0	0	0	0	0	0	0	0	0	0	0	0	0	0	0	0	0	0	0	0	0	0	0	0	0	0	0
Otu00328	0	0	0	0	0	0	0	0	0	0	0	0	0	0	0	0	0	0	0	0	0	0	0	0	0	0	0	0	0	0	0	0	0	0	0	0	0	0	0	0	0	0	2	0	0	0	0	0	0
Otu00329	1	0	0	0	0	0	0	1	2	1	0	0	0	0	1	5	4	0	0	0	0	1	0	1	0	1	1	0	1	1	1	0	0	0	2	0	0	0	0	0	4	0	0	1	0	0	0	1	0
Otu00330	3	0	1	0	0	0	0	0	0	0	1	1	1	2	2	0	1	2	0	1	0	0	1	1	0	2	0	0	0	0	0	0	0	0	1	0	0	0	3	0	0	0	0	0	1	0	0	0	1
Otu00331	0	0	0	1	4	0	0	3	0	3	0	0	0	1	0	0	0	0	2	2	0	0	0	0	0	0	1	0	0	0	0	0	0	0	0	0	0	0	0	0	0	0	0	0	0	0	0	1	0
Otu00332	0	0	0	0	0	0	0	0	0	0	0	0	0	0	0	0	0	0	0	0	0	0	0	0	0	0	0	0	0	0	0	0	0	0	0	7	3	2	3	6	0	0	0	0	0	0	0	0	0
Otu00333	0	0	0	0	0	0	0	0	0	0	0	0	0	0	0	0	0	0	0	0	0	0	0	0	0	0	0	0	0	0	0	0	0	0	1	3	0	11	0	0	0	0	0	0	0	0	0	0	0
Otu00334	0	0	0	0	0	0	0	0	0	0	0	0	0	0	0	0	0	0	0	0	0	0	0	0	0	0	0	0	0	0	0	0	0	0	1	1	0	0	0	0	0	0	0	0	0	0	0	0	0
Otu00335	1	0	0	0	3	0	0	0	0	0	1	0	5	0	0	0	0	0	0	0	0	0	0	0	0	0	0	0	0	0	0	0	0	0	0	0	0	0	0	0	0	5	1	4	0	0	0	0	0
Otu00336	0	0	2	0	0	0	0	0	0	0	1	0	0	1	0	1	0	1	0	0	0	0	1	0	1	1	0	0	1	0	3	0	1	0	2	0	0	1	2	0	0	1	0	0	0	0	0	0	1
Otu00337	1	0	0	0	0	0	0	0	0	0	0	0	0	0	0	0	0	0	0	0	0	0	0	0	0	0	0	0	0	0	0	0	0	0	2	0	0	1	1	0	0	0	0	0	0	1	0	0	0
Otu00338	0	0	0	0	0	0	11	32	3	0	0	0	0	0	0	0	0	0	0	2	0	0	0	0	0	0	0	9	2	0	0	0	0	0	0	0	0	0	0	0	0	10	7	0	0	0	1	0	0
Otu00339	1	0	0	0	0	1	2	0	0	0	0	0	0	0	0	0	0	0	0	0	0	0	0	0	0	0	0	0	0	1	0	0	1	0	4	0	0	1	0	0	0	0	2	0	0	0	0	0	0
Otu00340	0	0	1	1	0	1	0	0	0	0	0	1	0	0	0	2	0	0	0	0	0	0	0	0	1	0	0	0	0	0	1	0	5	5	1	0	0	0	0	0	0	0	0	0	4	0	0	0	2
Otu00341	0	5	0	1	3	0	0	0	0	0	1	4	2	0	9	0	0	0	5	2	4	1	0	0	0	0	0	0	0	0	0	1	0	0	1	0	0	0	0	1	1	0	0	0	0	0	0	1	1
Otu00342	2	0	0	0	0	0	0	0	0	0	0	0	0	0	0	0	0	0	0	0	0	0	0	0	0	0	0	0	0	0	0	0	0	0	3	1	0	0	0	0	0	0	0	0	0	0	0	0	0
Otu00343	0	0	0	0	1	1	5	0	0	1	0	4	4	0	0	1	5	0	1	1	1	3	0	0	0	0	0	0	0	3	0	2	0	0	0	0	0	0	0	0	0	2	0	1	3	0	2	2	5
Otu00344	0	0	0	0	1	4	0	6	3	4	1	2	0	0	0	1	2	0	0	2	1	1	0	2	0	0	3	5	2	2	0	0	0	0	0	0	0	0	0	0	0	1	0	0	4	1	1	1	0
Otu00345	2	0	0	0	0	0	2	6	5	1	0	0	0	0	0	0	2	0	1	1	0	0	3	0	0	0	10	0	0	2	0	1	0	0	2	2	0	0	0	0	0	0	1	0	0	0	0	0	1
Otu00346	0	0	0	0	0	0	0	0	0	0	0	0	0	0	0	0	0	0	0	0	0	0	0	0	0	0	0	0	0	0	0	0	0	0	0	0	0	0	0	0	18	10	6	2	0	0	0	0	0
Otu00347	0	0	0	0	0	0	0	0	0	0	0	0	0	0	0	0	0	0	0	0	0	0	0	0	0	0	0	0	0	0	0	0	0	0	0	0	0	0	0	0	0	0	0	0	0	0	0	0	0
Otu00348	1	0	0	0	1	0	1	1	3	1	3	1	7	3	9	1	0	0	0	2	1	2	0	3	0	0	1	0	0	0	0	1	0	0	0	0	0	1	0	0	0	0	0	0	0	1	0	1	1
Otu00349	0	0	2	2	0	0	0	0	0	0	0	0	0	0	0	0	0	0	0	0	0	0	0	0	3	2	0	0	2	1	3	0	1	1	1	0	2	0	1	0	0	0	0	0	2	0	0	1	0
Otu00350	0	2	1	1	2	1	3	0	0	0	4	0	1	1	4	3	3	0	1	0	2	2	3	1	0	1	0	0	0	3	0	1	0	1	0	0	0	0	0	0	2	1	1	0	0	0	1	0	1
Otu00351	0	0	0	0	0	0	0	2	0	0	0	0	4	0	0	0	0	1	0	0	0	0	0	0	1	0	4	15	0	0	0	0	0	0	0	0	0	0	4	0	0	0	0	0	1	0	0	0	0
Otu00352	0	1	0	0	3	1	2	0	2	0	0	0	6	0	1	1	1	0	0	1	1	2	1	6	0	0	0	0	1	1	0	0	0	0	1	1	1	0	0	0	1	0	0	0	0	0	0	1	0
Otu00353	1	0	0	0	1	0	0	0	0	0	2	0	3	0	1	0	1	0	1	0	0	0	2	0	0	0	0	1	3	0	0	17	0	0	0	1	0	0	0	0	0	0	0	0	0	0	0	0	0
Otu00354	0	0	0	1	3	0	1	2	0	0	1	1	2	0	1	0	1	0	1	2	0	0	0	0	0	0	0	0	1	1	0	0	0	0	0	1	0	2	1	1	0	0	0	0	0	0	0	1	1
Otu00355	0	0	2	0	0	0	0	0	0	0	0	0	0	0	0	0	0	0	1	0	0	0	1	0	0	0	0	0	0	0	2	2	0	1	0	0	0	0	2	0	0	1	1	0	0	0	0	0	0
Otu00356	0	0	0	0	0	0	0	0	0	0	0	0	0	0	0	0	0	0	0	0	0	0	0	0	0	0	0	0	0	0	0	0	0	0	0	0	0	0	0	0	0	0	0	0	0	0	0	0	0
Otu00357	1	2	2	3	3	0	0	0	0	0	1	2	0	1	2	0	0	0	0	0	0	0	4	2	1	1	0	0	0	0	9	0	0	1	1	0	1	0	3	1	0	0	2	2	0	0	0	0	0
Otu00358	0	0	0	0	0	12	26	19	14	3	0	0	0	0	0	0	0	0	0	0	0	0	0	0	0	0	12	86	11	11	0	0	0	0	0	0	0	0	0	0	0	0	0	0	0	0	0	0	0
Otu00359	0	1	0	0	2	2	0	1	0	0	1	0	2	0	1	0	0	0	1	0	0	1	1	1	1	1	0	0	0	1	0	2	0	0	1	0	0	2	1	0	0	1	0	1	2	1	0	2	1
Otu00360	0	0	0	0	0	0	0	0	0	0	0	0	0	0	0	0	0	0	0	0	0	0	0	0	0	0	0	0	0	0	0	0	0	0	0	0	0	0	0	0	0	0	0	0	0	0	0	0	0
Otu00361	0	0	1	0	0	0	0	0	2	6	0	0	0	2	0	0	0	0	0	0	1	0	0	0	0	0	1	2	0	0	0	3	0	0	0	2	0	0	0	0	0	0	0	0	0	0	0	2	2
Otu00362	0	0	1	0	0	2	4	0	0	1	0	0	1	0	2	0	5	0	3	2	0	0	2	0	0	0	2	4	3	0	1	0	0	0	0	0	0	0	0	0	0	0	0	0	0	0	0	0	0
Otu00363	2	0	0	0	0	0	0	0	0	0	1	0	0	2	0	0	0	0	8	1	0	4	3	0	0	0	0	0	0	0	0	2	0	0	0	0	0	0	0	1	0	0	0	0	3	12	0	1	0
Otu00364	0	0	0	0	0	0	0	0	0	0	0	0	0	0	0	0	0	0	0	0	0	0	0	0	0	0	0	0	0	0	0	0	0	0	0	0	0	0	0	0	0	0	0	0	0	0	0	0	0
Otu00365	0	0	0	0	1	2	0	0	0	2	1	0	4	1	2	1	1	1	0	1	1	0	0	1	0	1	4	0	0	0	1	0	0	0	0	0	0	0	0	0	1	1	0	0	0	0	1	0	2
Otu00366	1	0	0	0	0	2	0	0	0	0	0	0	0	1	1	1	0	2	1	0	1	0	1	0	0	0	1	0	1	0	1	2	1	0	0	0	0	0	1	1	1	0	0	0	2	0	0	0	0
Otu00367	0	0	0	4	1	1	1	4	0	0	2	1	0	1	0	1	0	0	0	1	2	0	0	0	5	0	0	0	0	0	2	0	0	0	1	0	0	0	2	0	1	1	0	0	1	2	0	0	0
Otu00368	0	0	2	0	0	0	0	0	0	0	0	0	0	0	0	0	0	0	0	0	1	0	0	0	0	1	0	0	0	0	0	0	0	0	3	1	0	1	0	3	0	0	0	0	0	0	0	0	0
Otu00369	0	0	0	0	0	0	0	0	0	0	0	0	0	0	0	0	0	0	0	0	0	0	0	0	0	0	0	0	0	0	0	0	0	0	0	0	0	0	0	0	0	0	0	0	0	0	0	0	0
Otu00370	0	1	0	1	2	0	0	0	0	0	1	0	1	0	3	1	0	0	0	2	1	3	0	0	1	0	0	1	0	0	0	1	0	2	0	1	1	0	2	0	0	0	0	1	1	1	0	0	1
Otu00371	1	0	0	0	0	0	0	0	0	0	1	0	0	0	1	0	0	1	0	0	1	0	0	1	1	0	0	0	0	0	0	2	0	0	0	0	0	0	0	0	0	0	0	0	0	0	0	0	0
Otu00372	0	0	0	0	0	0	3	1	1	2	0	1	0	0	0	0	2	0	2	0	2	0	0	0	0	0	0	2	0	3	1	1	0	0	0	0	1	0	0	0	0	1	0	0	2	1	0	0	1
Otu00373	0	0	0	0	0	0	0	0	0	0	0	0	0	0	0	0	0	0	0	0	0	0	0	0	0	0	0	0	0	0	0	0	0	0	2	0	0	10	4	12	0	0	0	0	0	0	0	0	0
Otu00374	2	0	0	0	0	2	0	2	1	0	1	3	1	2	0	0	0	1	0	1	0	0	0	0	0	0	0	0	0	0	2	4	0	3	1	0	0	0	0	0	0	0	0	0	0	0	0	0	0
Otu00375	1	0	0	0	0	0	1	0	0	0	0	1	0	0	0	3	1	0	0	0	1	0	0	0	0	0	0	0	0	0	0	0	0	0	0	0	0	0	5	0	0	1	2	3	2	2	0	1	0
Otu00376	2	0	0	0	0	0	0	0	0	0	0	0	0	0	0	0	0	0	0	0	0	0	0	0	0	0	0	0	0	0	0	0	0	0	0	0	0	0	1	0	0	0	0	0	0	0	0	0	0
Otu00377	0	0	0	0	1	0	1	0	0	1	1	0	1	0	0	1	0	1	0	1	0	0	0	2	0	1	1	3	2	2	0	1	0	0	1	0	0	1	0	0	1	0	0	1	0	0	0	0	0
Otu00378	0	0	0	0	0	0	0	0	0	0	0	0	0	0	0	0	0	0	0	0	0	0	0	0	0	0	0	0	0	1	0	0	0	0	0	0	0	0	0	0	0	0	0	0	0	0	0	0	1
Otu00379	0	2	0	0	0	0	0	0	0	0	0	0	0	0	0	0	0	0	0	0	0	0	0	0	0	0	0	0	0	0	0	0	0	0	2	2	0	1	0	0	0	0	0	0	0	0	0	0	1
Otu00380	0	0	0	0	0	0	2	0	0	0	0	0	0	0	0	0	0	0	0	0	0	0	0	0	0	0	1	0	2	0	0	0	0	0	0	0	0	0	0	0	0	0	0	0	5	0	1	4	2
Otu00381	1	0	1	0	0	0	0	0	0	0	0	0	0	0	0	0	0	0	1	0	0	0	0	0	0	0	0	0	0	0	0	0	1	3	0	0	1	0	2	0	0	0	0	0	0	1	0	1	0
Otu00382	0	0	0	0	0	0	0	0	0	0	7	2	6	5	3	0	0	0	0	0	0	0	0	0	0	0	0	0	0	0	0	4	0	0	0	0	0	0	0	0	0	0	0	0	0	0	0	0	0
Otu00383	0	0	0	0	0	0	0	0	0	0	0	0	0	0	1	0	0	0	0	0	0	0	0	0	0	0	7	5	4	0	0	0	0	0	0	0	0	0	0	0	0	0	0	0	1	3	4	1	0
Otu00384	0	0	0	0	0	0	0	0	1	0	0	0	0	0	0	0	0	0	0	0	0	0	0	0	0	0	0	0	0	0	0	0	0	0	0	0	0	0	0	0	0	0	0	0	0	0	0	0	0
Otu00385	0	0	1	0	0	0	0	0	0	0	1	1	0	0	0	0	0	0	0	0	0	0	0	1	0	1	0	0	1	0	0	0	0	2	0	2	1	0	1	0	1	0	0	0	1	0	1	0	0
Otu00386	1	0	0	2	0	0	0	2	0	0	0	0	0	0	0	0	1	0	0	0	1	0	0	0	0	1	0	0	0	0	0	0	0	2	0	0	0	1	0	0	0	0	0	0	0	1	0	0	2
Otu00387	1	0	0	0	0	0	0	0	0	0	0	0	0	0	0	0	0	0	0	0	0	0	0	0	0	0	0	0	0	0	0	0	0	0	0	0	0	0	0	0	0	0	0	0	0	0	0	0	0
Otu00388	0	0	0	0	1	0	0	0	0	0	0	0	0	0	0	0	0	0	0	0	0	0	0	0	0	0	0	0	0	0	0	0	0	0	4	3	2	0	0	0	0	0	0	0	0	0	0	0	0
Otu00389	0	1	0	0	0	0	0	0	0	0	0	0	0	0	0	0	0	0	0	0	0	0	0	0	0	0	0	0	0	0	0	1	1	0	0	0	0	0	0	0	0	0	0	0	0	0	0	0	1
Otu00390	1	0	0	1	0	0	2	1	0	0	0	0	0	0	0	0	0	0	0	0	0	1	1	0	0	0	0	0	0	1	0	0	2	0	0	0	0	0	2	0	0	2	0	2	0	0	0	0	0
Otu00391	1	0	0	0	0	0	0	0	0	0	0	0	0	0	0	0	0	0	0	0	0	0	0	0	0	0	1	0	0	0	0	0	0	0	0	0	1	0	0	0	2	1	0	0	1	1	0	2	0
Otu00392	0	0	1	2	3	0	0	0	0	0	3	2	0	3	3	0	0	0	0	0	0	1	1	2	4	4	0	0	0	0	0	1	0	0	0	2	2	0	0	0	0	1	0	0	0	0	0	0	0
Otu00393	0	0	0	0	0	0	0	0	0	0	0	0	0	0	0	2	0	2	0	0	0	0	0	0	0	0	0	1	0	0	1	0	1	0	0	0	0	0	1	1	1	0	0	0	0	0	0	0	0
Otu00394	0	0	0	0	0	0	0	0	1	0	0	0	0	2	0	0	0	0	0	0	0	0	1	1	3	0	0	0	0	0	0	3	0	0	2	2	0	0	2	0	0	0	0	0	0	0	0	0	0
Otu00395	0	0	0	0	0	0	0	0	0	0	0	0	0	0	0	1	0	0	0	0	0	0	0	0	0	0	0	0	0	0	0	0	0	0	4	0	0	9	0	0	0	3	0	0	0	0	0	0	0
Otu00396	6	2	0	1	0	0	0	0	0	0	2	0	2	1	3	0	0	0	0	0	0	0	0	0	0	2	0	0	0	0	0	2	0	0	0	0	0	0	0	0	0	0	0	0	0	0	0	0	0
Otu00397	0	0	0	0	0	0	0	0	1	0	0	0	0	0	0	0	1	0	0	0	0	0	0	0	1	3	0	1	2	0	0	0	2	0	0	1	0	0	0	0	0	1	1	0	0	3	0	0	2
Otu00398	0	0	0	0	0	0	1	0	0	0	0	0	1	0	1	1	1	2	5	0	0	0	0	0	0	0	0	0	1	0	0	0	2	0	0	0	0	0	0	0	0	0	0	1	0	1	0	0	0
Otu00399	1	0	0	0	0	0	0	0	0	0	0	0	0	0	0	0	0	0	0	0	0	0	0	0	0	0	0	0	0	0	0	0	0	0	5	4	1	1	4	2	0	0	0	0	0	0	0	0	0
Otu00400	0	0	0	0	0	0	0	0	0	0	0	0	0	0	0	0	0	0	0	0	0	0	0	0	0	0	0	0	0	0	0	0	0	0	0	0	0	0	0	0	0	0	0	0	0	0	0	0	0
Otu00401	0	0	0	0	0	0	0	0	0	0	0	0	0	0	2	0	0	0	0	0	0	0	0	0	0	0	0	0	0	0	0	0	0	0	0	0	0	0	0	0	0	0	0	0	0	0	0	0	0
Otu00402	0	0	0	0	0	0	0	0	0	0	0	0	0	0	0	0	0	0	0	0	0	0	0	0	0	0	0	0	0	0	0	0	0	0	3	0	0	1	0	0	0	0	0	0	0	0	0	0	0
Otu00403	1	0	1	0	0	0	0	0	0	0	0	0	0	0	0	0	0	0	0	0	0	0	0	0	0	0	0	0	0	0	0	0	0	0	0	0	0	0	0	0	0	0	0	0	0	0	0	0	0
Otu00404	0	1	0	1	0	1	0	1	1	2	0	0	0	2	0	0	0	0	0	0	2	0	0	0	0	1	1	2	1	0	0	2	0	1	0	0	1	0	0	0	0	0	0	0	1	1	0	0	1
Otu00405	0	0	0	0	0	0	0	0	0	0	0	0	0	0	0	0	0	0	0	0	0	0	0	0	0	0	0	0	0	0	0	0	0	0	0	0	0	0	0	0	0	0	0	0	0	0	0	0	0
Otu00406	0	0	0	0	0	0	0	0	0	0	0	0	0	0	0	0	0	0	0	0	0	0	0	0	0	0	0	0	0	0	0	0	0	0	3	0	0	4	0	4	0	0	0	0	0	0	0	0	0
Otu00407	0	0	0	0	0	1	1	1	0	0	0	0	0	0	0	1	0	0	0	0	0	0	0	0	0	0	0	0	0	0	0	2	0	0	1	2	0	0	0	1	0	0	1	0	0	0	0	0	0
Otu00408	0	0	0	0	0	0	1	0	3	0	1	1	2	0	0	0	0	1	0	1	3	3	2	2	0	1	1	0	0	0	0	0	0	0	1	0	0	0	4	0	0	0	1	0	1	0	0	0	1
Otu00409	0	0	0	1	1	4	3	0	0	0	2	3	1	2	0	1	0	1	0	0	0	4	0	0	0	0	0	0	0	0	0	1	0	0	0	0	0	0	0	0	0	0	0	0	0	0	0	0	0
Otu00410	0	0	0	0	0	0	0	0	0	0	0	0	0	0	0	0	0	0	0	0	0	0	0	0	0	0	0	0	0	0	0	0	0	0	0	0	0	0	0	0	0	0	0	0	0	0	0	0	0
Otu00411	2	0	0	0	0	0	0	0	0	0	0	0	0	0	0	0	0	0	0	0	0	0	0	0	0	0	0	0	0	0	0	0	0	0	0	0	0	0	0	0	0	0	0	0	0	0	0	0	0
Otu00412	0	0	0	0	0	0	0	0	0	0	0	0	0	0	0	0	0	0	0	0	0	0	0	0	0	0	0	0	0	0	0	0	0	0	0	0	2	2	4	6	0	0	0	0	0	0	0	0	0
Otu00413	1	0	0	0	0	0	0	0	0	1	0	0	0	0	0	0	3	0	0	0	2	0	1	0	0	0	0	1	0	1	0	3	0	2	0	1	0	0	0	0	1	0	0	0	0	0	0	0	1
Otu00414	0	0	0	0	0	0	0	0	0	0	0	0	0	0	0	0	0	0	0	0	0	0	0	0	0	0	0	0	0	0	0	0	0	0	0	0	0	0	0	0	0	3	2	6	0	0	0	0	0
Otu00415	1	0	0	0	0	0	0	0	0	0	0	0	0	0	0	0	0	0	0	0	0	0	0	0	0	0	0	0	0	0	0	0	0	0	0	0	0	0	0	0	0	0	0	0	0	0	0	0	0
Otu00416	0	0	0	0	0	0	0	0	0	0	0	0	0	0	0	0	0	0	0	0	0	0	0	0	0	0	0	0	0	0	0	0	0	0	1	0	0	0	0	0	4	0	1	3	4	2	1	1	1
Otu00417	0	0	0	0	0	0	0	0	0	0	1	1	0	0	0	0	0	0	0	0	0	0	0	0	0	0	0	0	0	0	0	0	0	0	0	0	0	0	0	0	0	0	0	0	0	0	0	0	0
Otu00418	0	0	0	0	0	0	0	0	0	2	0	0	1	0	0	0	0	1	0	0	1	0	1	0	0	0	1	0	1	1	0	0	0	1	0	0	0	0	0	0	0	0	0	0	0	2	2	2	1
Otu00419	0	0	0	0	0	0	3	3	0	0	0	0	0	0	0	0	0	0	2	0	0	0	0	0	0	0	0	0	0	0	0	0	0	0	0	0	0	0	0	0	0	0	0	0	0	0	0	2	0
Otu00420	0	0	0	0	0	0	0	0	0	0	0	0	0	0	0	0	0	0	0	0	0	0	0	0	0	0	1	0	0	0	0	0	0	0	0	0	0	0	0	0	0	0	0	0	1	3	0	0	0
Otu00421	1	0	0	0	0	0	0	0	6	0	0	0	0	0	0	0	0	0	0	2	0	0	0	0	0	0	0	0	0	0	0	0	0	0	0	1	0	0	0	0	0	0	0	0	0	0	0	0	0
Otu00422	2	0	0	0	0	1	0	0	0	0	0	0	1	0	0	0	0	0	0	0	0	0	0	0	0	0	0	0	0	2	0	1	0	0	0	1	0	0	0	0	1	0	0	0	0	1	0	0	0
Otu00423	1	0	0	2	0	0	0	2	0	1	0	1	0	0	0	0	0	0	0	0	0	0	0	0	0	0	0	0	0	0	0	0	0	0	0	0	3	0	0	1	0	0	0	0	0	0	0	0	0
Otu00424	0	0	0	0	0	0	0	0	0	0	0	0	0	0	0	0	0	0	0	0	0	0	0	0	0	0	0	0	0	0	0	0	0	0	1	4	0	0	1	0	0	0	0	0	0	0	0	0	0
Otu00425	0	0	0	0	2	0	0	0	0	0	3	0	2	1	1	0	0	0	0	0	0	0	0	0	0	0	0	0	0	0	0	0	1	0	0	0	0	0	0	0	0	0	0	0	0	0	0	0	0
Otu00426	0	0	0	0	0	0	0	0	0	0	0	0	2	0	0	0	0	0	0	0	0	0	3	0	0	0	0	0	0	0	3	0	0	3	0	0	0	0	0	0	0	0	0	0	0	0	0	0	0
Otu00427	0	0	0	0	0	0	0	0	0	0	0	0	0	0	0	0	0	0	0	0	0	0	0	0	0	0	0	0	0	0	0	0	0	0	0	0	0	0	0	0	0	0	0	0	0	0	0	0	0
Otu00428	0	2	0	0	0	0	0	1	1	2	0	0	0	1	0	0	0	0	0	0	0	0	0	0	0	0	0	0	0	0	0	0	0	1	0	0	0	0	1	0	1	1	0	0	0	0	0	0	0
Otu00429	0	0	0	1	0	0	0	1	0	0	0	0	0	0	0	0	0	0	0	0	0	0	0	0	0	0	0	0	0	0	0	0	0	0	0	0	0	0	0	0	0	0	0	0	1	0	0	0	1
Otu00430	0	0	0	0	0	0	0	0	0	0	0	0	0	0	1	0	1	0	1	0	0	0	3	0	3	2	0	0	0	0	0	0	0	0	0	1	0	0	0	0	0	0	0	0	0	0	0	0	0
Otu00431	0	0	0	0	0	0	0	0	0	0	0	0	0	0	0	0	0	0	0	0	0	0	0	0	0	0	0	0	0	0	0	0	0	0	0	3	0	0	1	1	0	0	0	0	0	0	0	0	0
Otu00432	0	0	0	0	0	0	0	0	0	0	21	0	20	7	20	0	0	0	0	0	0	0	0	0	0	0	0	0	0	0	0	0	0	0	0	0	0	0	0	0	0	0	0	0	0	0	0	0	0
Otu00433	0	0	0	0	0	0	0	0	1	0	0	0	0	0	0	0	0	0	0	0	0	0	0	0	0	1	0	0	0	0	0	0	0	0	0	1	0	0	0	0	0	0	0	0	0	2	0	1	0
Otu00434	0	0	0	0	0	0	2	0	1	2	1	0	0	1	0	0	0	0	0	0	0	0	0	0	0	0	3	1	0	1	0	0	0	0	0	0	0	0	0	1	0	0	0	0	0	0	0	0	0
Otu00435	0	0	0	0	4	0	0	0	0	0	0	0	2	2	1	0	0	0	0	0	0	0	1	0	0	0	0	0	0	0	1	0	0	0	0	0	0	0	0	0	1	2	0	4	0	0	0	0	0
Otu00436	0	0	0	0	0	0	0	0	0	0	0	0	0	0	0	0	0	0	0	0	0	0	0	0	0	0	0	0	0	0	0	0	0	0	0	0	0	0	0	0	0	0	0	0	0	0	0	0	0
Otu00437	0	0	0	0	0	0	0	0	0	0	0	0	0	0	0	0	0	0	0	0	0	0	0	0	0	0	0	0	0	0	0	0	0	0	0	0	0	0	0	0	0	0	0	0	0	0	0	0	0
Otu00438	0	0	1	0	0	0	0	0	2	0	1	1	0	0	0	0	0	0	0	0	0	0	1	0	3	0	0	0	0	0	1	0	0	1	0	0	0	0	0	0	0	0	0	0	0	0	0	0	2
Otu00439	0	0	0	0	0	0	1	0	0	0	0	0	0	0	0	0	0	0	0	0	0	0	0	0	0	0	0	0	0	0	0	0	0	0	0	0	0	0	0	0	0	0	0	0	1	0	2	3	0
Otu00440	0	0	0	0	0	0	0	0	0	0	0	0	0	0	0	0	0	0	0	0	0	0	0	0	0	0	0	0	0	0	0	0	0	0	0	0	0	0	0	0	0	0	0	0	0	0	0	0	0
Otu00441	1	0	0	0	3	0	0	0	0	0	0	0	0	0	0	0	0	0	0	0	0	0	0	0	0	0	0	0	0	0	0	2	0	0	1	0	0	0	2	2	1	3	1	1	0	0	0	0	0
Otu00442	0	0	0	0	0	0	0	0	0	1	0	0	0	0	0	0	0	0	0	0	0	0	0	0	0	0	0	0	0	0	0	0	0	0	1	0	0	0	0	0	3	0	0	1	2	0	0	0	0
Otu00443	0	0	0	0	0	0	0	0	0	0	0	0	0	0	0	0	0	0	0	0	0	0	0	0	0	0	0	0	0	0	0	0	0	0	0	0	0	0	0	0	0	0	0	0	0	0	0	0	0
Otu00444	4	0	0	0	0	0	0	0	0	0	0	0	0	0	0	0	0	0	0	0	0	0	0	0	0	0	0	0	0	0	0	0	0	0	0	0	0	0	0	0	0	0	0	0	0	0	0	0	0
Otu00445	0	0	0	0	1	0	0	0	0	0	0	0	0	0	0	0	0	0	0	0	0	0	0	0	0	0	1	0	0	0	0	1	0	0	0	0	0	0	0	0	0	0	0	0	0	0	0	0	0
Otu00446	0	0	0	0	0	0	0	0	0	0	0	0	0	0	0	0	0	0	0	0	0	0	0	0	0	0	0	0	0	0	0	0	0	0	0	0	0	0	0	0	0	0	0	0	0	0	0	0	0
Otu00447	0	0	0	0	0	1	0	1	4	1	0	0	0	0	0	0	0	1	1	0	0	0	0	0	0	0	0	0	0	0	0	0	0	0	0	0	0	0	0	0	0	0	0	0	0	0	0	0	0
Otu00448	4	0	0	5	1	0	0	0	0	0	7	1	2	2	1	0	0	0	0	0	0	0	0	0	0	0	0	0	0	0	0	1	0	0	0	0	0	0	0	0	0	0	0	0	0	0	0	0	0
Otu00449	0	0	0	0	0	0	0	0	0	0	0	0	0	0	0	0	0	0	0	0	0	0	0	0	0	0	0	0	0	0	0	0	0	0	0	0	0	0	0	0	0	0	0	0	0	0	0	0	0
Otu00450	0	0	0	0	0	0	0	0	0	0	0	0	0	1	0	0	0	0	0	0	0	0	0	0	0	0	0	0	0	0	0	0	0	0	1	1	1	0	0	1	0	0	0	1	0	0	0	0	0
Otu00451	0	0	0	1	0	0	3	0	0	0	0	0	0	0	0	0	0	0	2	0	0	0	0	0	0	0	0	0	0	2	0	0	0	0	0	0	0	0	0	0	0	0	0	0	0	1	0	0	0
Otu00452	0	0	0	0	0	0	0	0	0	0	0	0	0	0	0	0	0	0	0	0	0	0	0	0	0	0	0	0	0	0	0	0	0	0	0	0	0	0	0	0	0	0	0	0	0	0	0	0	0
Otu00453	0	0	0	0	1	0	0	0	1	0	0	1	0	0	0	1	1	0	0	1	1	0	0	0	0	0	1	1	1	1	0	0	0	1	0	0	0	0	0	0	1	1	0	0	0	0	1	1	0
Otu00454	0	0	0	0	0	0	0	0	0	0	0	0	0	0	0	0	0	0	0	0	0	0	0	0	0	0	0	0	0	0	0	0	0	0	0	0	0	0	0	0	0	0	0	0	0	0	0	0	0
Otu00455	0	0	0	0	0	0	0	0	0	0	0	0	0	0	0	0	0	0	0	0	0	0	0	0	0	0	0	0	0	0	0	0	0	0	0	2	0	0	0	0	0	0	0	0	0	0	1	1	0
Otu00456	1	0	0	2	0	0	0	1	1	0	0	0	0	0	0	0	0	0	0	0	0	1	1	0	1	0	0	0	0	1	1	1	1	0	1	0	1	0	0	0	2	0	0	0	0	0	0	0	0
Otu00457	0	0	0	0	0	2	1	0	0	0	0	0	0	0	0	1	0	0	0	0	0	0	0	1	0	0	0	0	0	3	0	0	0	0	0	0	0	1	0	0	0	0	0	0	1	0	1	1	4
Otu00458	1	0	0	0	0	0	0	0	0	0	0	1	3	1	0	0	0	0	0	0	0	0	0	0	0	0	0	0	0	0	0	0	0	1	0	0	0	0	0	0	0	0	0	0	0	0	0	0	0
Otu00459	0	0	0	0	0	0	0	0	0	0	0	0	0	0	0	0	0	0	0	0	0	0	0	0	0	0	0	0	0	0	0	0	0	0	1	4	0	2	0	3	0	0	1	1	0	0	0	0	0
Otu00460	0	0	0	0	0	2	0	0	0	0	0	0	0	0	0	1	0	0	0	0	0	0	0	1	0	0	0	0	0	0	0	0	0	0	0	0	0	0	0	0	0	0	0	0	0	0	0	1	0
Otu00461	0	0	0	0	1	0	1	0	3	2	0	1	0	0	0	1	3	0	0	5	0	1	1	1	0	0	0	1	3	0	0	2	0	0	0	0	0	0	0	0	1	0	0	1	0	1	0	0	2
Otu00462	0	0	0	0	0	0	0	0	0	0	0	0	0	0	0	0	0	0	0	0	0	0	0	0	0	0	0	0	0	0	0	0	0	0	0	0	0	0	0	0	0	0	1	0	0	0	0	0	0
Otu00463	0	1	0	0	0	0	0	0	0	0	0	0	0	3	0	0	0	0	0	0	0	0	0	0	0	0	0	0	0	0	0	0	0	0	0	0	0	0	0	0	0	0	1	1	0	0	0	0	0
Otu00464	1	0	1	2	0	0	0	0	0	0	0	0	1	1	0	0	0	0	0	0	1	0	2	0	0	0	0	0	0	0	1	0	0	0	0	0	0	0	0	1	0	1	1	0	0	2	0	0	0
Otu00465	0	0	0	0	0	0	0	0	0	1	1	0	2	0	0	0	0	0	0	0	0	1	0	2	2	0	0	0	0	0	0	0	0	1	0	0	0	0	0	0	1	0	0	0	0	0	1	2	0
Otu00466	1	0	0	0	2	0	0	0	0	0	2	0	0	0	2	0	0	0	0	0	0	0	0	0	0	0	0	0	0	0	0	0	0	0	0	0	0	2	0	0	0	0	0	0	0	0	0	0	0
Otu00467	0	0	0	0	0	0	0	2	0	3	0	0	0	0	0	1	1	3	0	0	0	0	0	0	0	0	3	35	0	8	0	0	0	0	0	0	0	0	0	0	0	0	0	0	0	0	0	0	0
Otu00468	0	0	0	0	0	0	0	0	0	0	0	0	0	0	0	0	0	0	0	0	0	0	0	0	0	0	0	0	0	0	0	0	0	0	0	0	0	0	0	0	0	0	0	0	0	0	0	0	0
Otu00469	0	0	0	0	0	0	0	0	0	0	0	0	0	0	0	0	0	0	0	0	0	0	0	0	0	0	0	0	0	0	0	0	0	0	0	0	0	0	0	0	0	0	0	0	0	0	0	0	0
Otu00470	0	0	0	0	0	0	0	0	0	0	0	0	1	0	0	0	0	0	0	0	0	0	0	0	0	0	0	0	0	0	0	0	0	0	0	0	0	0	0	0	0	0	0	0	0	0	0	0	0
Otu00471	0	0	0	0	0	0	2	0	0	0	0	0	0	0	0	0	1	0	0	2	0	0	0	0	0	0	0	0	0	0	0	0	0	0	0	1	0	0	0	0	0	0	0	0	0	0	0	0	0
Otu00472	0	0	0	0	1	0	0	0	0	0	2	0	0	1	0	0	0	0	0	0	1	1	1	1	1	0	0	0	0	0	0	0	1	0	1	0	0	1	0	1	0	0	0	0	0	0	0	0	0
Otu00473	0	0	0	0	0	0	0	0	0	0	2	0	1	1	0	0	0	0	0	0	0	0	0	0	0	0	0	0	0	0	0	0	0	0	1	1	0	1	1	0	0	0	0	0	0	0	0	0	0
Otu00474	0	0	0	0	0	0	1	1	0	0	0	0	1	1	0	2	0	0	1	0	0	0	0	0	0	1	1	0	0	0	0	1	0	0	0	1	0	0	0	0	0	0	0	0	0	0	0	0	0
Otu00475	0	5	0	0	0	0	0	0	0	0	0	0	0	0	0	0	0	0	0	0	0	0	0	0	0	0	0	0	0	0	0	0	0	0	0	0	0	0	1	0	0	0	0	0	0	0	0	0	0
Otu00476	0	0	0	1	0	0	0	0	0	0	2	1	0	1	0	0	0	0	0	0	0	0	0	0	0	0	0	0	0	0	0	0	0	0	0	0	0	0	0	0	0	0	0	0	0	0	0	0	0
Otu00477	0	0	0	0	0	3	7	0	0	0	0	0	0	0	0	0	0	0	0	0	0	0	0	0	0	0	0	0	1	2	0	0	0	0	0	0	0	0	0	0	1	0	0	0	0	0	0	0	0
Otu00478	0	0	0	0	0	0	0	0	1	0	0	0	0	0	0	0	0	0	0	0	1	0	0	0	1	0	0	0	0	0	0	0	0	0	0	0	0	0	0	0	0	0	0	0	0	0	0	0	0
Otu00479	0	0	0	0	0	0	0	0	0	0	0	0	0	0	0	0	0	0	0	0	0	0	0	0	0	0	0	0	0	0	0	0	0	0	0	0	0	0	0	0	0	10	17	0	0	0	0	0	0
Otu00480	0	0	0	3	0	0	0	0	0	0	0	1	1	0	0	0	0	0	0	0	0	0	0	0	0	0	0	0	0	0	0	0	0	0	0	0	0	0	0	0	0	0	0	1	0	0	0	0	0
Otu00481	0	0	0	0	0	0	0	0	0	0	0	0	0	0	0	0	0	0	0	0	0	0	0	0	0	0	0	0	0	0	0	0	0	0	0	0	0	0	0	0	0	0	0	0	0	0	0	0	0
Otu00482	0	0	0	0	0	2	0	0	0	1	0	0	0	0	0	0	0	0	0	0	1	0	0	0	0	0	0	0	2	0	0	0	0	0	0	0	0	2	2	0	0	0	0	0	0	0	0	0	0
Otu00483	0	0	0	0	0	0	0	0	0	0	0	0	0	0	0	0	0	0	0	0	0	0	0	0	0	0	0	0	0	0	0	0	0	0	0	0	0	0	0	0	0	0	0	0	0	0	0	0	0
Otu00484	0	0	1	0	1	0	0	0	0	0	0	0	1	0	1	2	0	0	0	0	0	0	0	0	2	0	0	0	0	0	0	0	0	0	0	0	0	0	0	1	1	0	0	0	0	0	0	0	0
Otu00485	0	0	0	0	0	0	0	0	0	0	0	0	0	0	0	0	0	0	0	0	0	0	0	0	0	0	0	0	0	0	0	0	0	0	3	0	3	0	1	0	0	0	0	0	0	0	0	0	0
Otu00486	0	0	0	0	0	0	0	0	0	0	0	0	0	0	0	1	0	0	0	0	0	0	0	0	0	0	0	0	0	0	0	0	0	0	0	0	0	0	0	0	0	0	0	0	0	0	1	0	0
Otu00487	0	0	0	0	0	0	0	0	0	0	0	0	0	0	0	0	0	0	0	0	0	0	0	0	0	0	0	0	0	0	0	0	0	0	0	0	0	0	0	0	0	0	0	0	0	0	0	0	0
Otu00488	2	0	0	0	0	3	0	2	2	0	0	0	0	0	0	0	0	0	0	0	0	0	0	0	0	0	0	0	0	0	0	0	0	0	0	0	0	0	0	0	0	0	0	0	0	0	0	0	0
Otu00489	0	0	0	0	0	1	0	0	0	0	0	0	0	0	0	0	0	0	0	0	0	0	0	0	0	0	0	0	0	0	0	0	0	0	0	0	0	0	0	0	0	0	0	0	0	0	0	0	0
Otu00490	0	0	0	0	0	0	1	0	0	0	0	0	0	0	0	0	0	0	0	0	0	0	0	0	0	0	0	0	0	5	0	0	0	0	0	0	0	0	0	0	0	0	0	0	0	0	0	0	0
Otu00491	1	0	0	0	0	0	0	0	0	0	0	0	0	0	0	0	0	0	0	0	0	0	0	0	1	0	0	0	0	0	0	0	0	0	0	0	1	0	0	0	0	0	1	0	0	0	0	0	0
Otu00492	0	0	0	0	0	9	0	0	0	0	0	0	0	0	0	0	0	0	0	0	0	0	0	0	0	0	0	0	0	0	0	0	0	0	0	0	0	0	0	1	0	0	0	0	0	0	0	0	1
Otu00493	0	0	0	0	0	2	1	0	0	1	1	0	0	0	0	0	0	1	0	0	0	0	2	2	1	0	0	0	1	1	0	0	0	0	0	0	0	0	0	0	0	0	0	0	0	0	0	0	0
Otu00494	0	0	0	0	0	0	0	0	0	0	0	0	0	0	0	0	0	0	0	0	0	0	0	0	0	0	0	0	0	0	0	0	0	0	0	0	0	0	0	0	0	0	0	0	0	0	0	0	0
Otu00495	3	0	0	0	0	0	1	0	0	0	0	0	0	0	0	0	0	0	0	2	0	1	0	0	0	0	0	1	0	0	0	0	0	0	0	0	0	0	0	0	0	1	0	0	0	0	0	0	0
Otu00496	1	0	0	0	0	0	0	0	0	0	0	0	0	0	0	0	0	0	0	0	0	0	0	0	0	0	0	0	0	0	0	0	0	0	0	0	0	0	0	0	0	0	0	0	0	0	0	0	0
Otu00497	0	0	0	0	0	0	0	1	0	0	0	0	0	0	0	1	0	0	0	1	0	0	0	0	0	0	1	0	0	1	0	0	0	0	0	0	0	0	0	0	0	0	0	0	0	0	0	0	0
Otu00498	0	1	0	0	0	0	0	0	0	0	0	0	0	0	0	0	0	0	0	0	0	0	0	2	0	0	0	0	0	2	0	0	0	0	0	0	0	0	0	0	0	0	0	0	0	0	0	0	0
Otu00499	0	0	0	0	0	0	0	0	0	0	0	0	0	0	0	0	0	0	0	0	0	0	0	0	0	0	0	0	0	1	0	0	0	0	0	0	0	0	0	0	0	0	0	0	0	0	0	0	0
Otu00500	0	0	0	0	0	0	0	0	1	0	0	0	0	0	0	0	0	0	0	0	0	0	0	0	0	0	0	0	0	0	0	0	0	0	2	0	2	0	0	1	0	0	0	0	0	0	0	0	0
Otu00501	0	0	0	0	0	0	0	2	0	0	0	0	0	0	0	0	0	0	0	0	0	0	0	0	0	0	0	0	0	1	0	0	0	0	0	0	0	0	0	0	0	0	0	0	0	0	0	0	0
Otu00502	0	0	0	0	0	0	0	0	0	0	0	0	0	0	0	0	0	0	0	0	0	0	4	0	0	0	0	0	0	0	0	0	0	0	0	0	0	0	0	0	0	0	0	0	0	0	0	0	0
Otu00503	0	0	0	0	0	0	0	0	0	0	0	0	0	0	0	0	0	0	0	0	0	1	0	0	1	2	0	0	0	0	1	2	0	0	2	1	0	0	0	0	0	0	0	1	1	0	0	0	0
Otu00504	0	0	0	0	0	0	0	0	0	0	0	0	0	0	0	0	0	0	0	0	0	0	0	0	0	0	0	0	0	0	0	0	0	0	0	0	0	0	0	0	0	0	1	2	0	0	0	0	0
Otu00505	0	0	0	0	0	0	0	0	0	0	0	0	0	0	0	0	0	0	0	0	0	0	0	0	0	0	0	0	0	0	0	0	0	0	0	0	0	0	0	0	0	0	1	0	0	0	0	0	0
Otu00506	0	0	0	0	0	0	0	2	0	1	0	0	0	0	0	0	0	1	0	0	0	0	0	0	0	0	10	1	18	0	0	0	0	0	0	0	0	0	0	0	0	0	0	0	0	0	0	0	0
Otu00507	0	1	0	0	0	0	0	0	0	0	0	0	0	0	0	0	0	0	0	0	0	0	0	0	0	0	1	0	0	0	0	2	0	0	0	0	0	0	0	0	0	1	0	0	3	1	0	0	0
Otu00508	0	0	0	0	0	0	0	0	0	0	0	0	0	6	0	0	0	0	0	0	0	0	0	0	0	0	0	0	0	0	0	11	0	0	0	0	0	1	0	0	0	0	0	0	0	0	0	0	0
Otu00509	0	0	3	0	0	0	0	0	0	0	0	2	0	0	0	0	0	0	0	0	0	0	0	0	0	0	0	0	0	0	1	0	4	5	0	0	0	0	0	0	0	0	0	0	0	0	0	0	0
Otu00510	0	0	0	0	0	0	0	0	0	0	0	0	0	0	0	0	0	0	0	0	0	0	0	0	0	0	0	0	0	0	0	0	0	0	0	0	0	0	0	0	0	0	0	3	1	1	2	0	0
Otu00511	0	0	1	0	0	0	0	0	0	0	0	0	0	0	0	0	0	1	0	0	0	0	0	0	0	0	0	0	0	0	0	1	0	1	0	0	0	0	0	0	0	0	0	0	1	1	0	0	0
Otu00512	0	0	0	0	0	0	0	0	0	1	0	0	0	0	0	0	0	0	1	0	0	0	0	1	0	1	0	1	0	0	0	0	0	0	0	0	0	0	0	0	0	0	0	0	0	0	0	2	0
Otu00513	2	0	0	0	0	0	0	0	0	0	0	0	0	0	0	0	0	0	0	0	0	0	0	2	0	0	0	0	0	0	2	0	0	0	0	1	0	2	0	0	0	0	0	0	0	0	0	0	0
Otu00514	0	0	0	0	0	0	0	0	0	0	0	0	0	0	0	0	0	0	0	0	0	0	0	0	0	0	0	0	0	0	0	0	0	0	3	0	0	0	1	0	0	0	0	0	0	0	0	0	0
Otu00515	0	0	0	0	0	0	0	0	1	0	0	0	0	0	0	0	0	0	0	1	0	0	0	0	0	2	3	0	0	0	0	0	0	0	0	0	0	0	0	0	0	0	0	0	0	0	0	0	0
Otu00516	0	0	0	0	0	1	0	0	0	0	0	1	0	0	0	0	0	0	0	1	0	0	0	0	2	0	0	0	0	0	0	1	0	0	0	0	0	0	2	1	0	0	0	0	0	0	0	0	0
Otu00517	0	0	0	0	0	0	0	0	0	0	0	0	0	0	0	0	0	0	0	0	0	0	0	0	0	0	0	0	0	0	0	0	0	0	0	0	0	0	0	0	0	0	0	0	0	0	0	0	0
Otu00518	0	0	0	0	0	0	0	0	0	0	0	0	0	0	0	0	0	0	0	0	0	0	2	0	0	0	0	0	0	0	0	0	0	0	0	0	0	0	2	0	0	0	0	0	0	0	0	0	0
Otu00519	0	0	0	0	0	0	0	0	0	0	0	0	0	0	0	0	0	0	0	0	0	0	0	0	0	0	0	0	0	0	0	0	0	0	0	0	0	0	0	0	0	0	0	0	0	0	0	0	0
Otu00520	0	0	0	0	0	0	0	0	0	0	0	0	0	0	1	0	0	0	0	0	0	0	0	0	0	0	0	0	0	0	0	0	0	0	0	0	0	0	0	0	0	0	0	0	3	1	1	0	0
Otu00521	0	0	0	0	0	0	0	0	0	1	2	0	1	0	0	0	1	0	0	0	0	0	0	0	0	0	0	0	1	0	0	0	0	0	0	0	0	0	0	0	0	0	0	1	0	0	0	0	0
Otu00522	0	0	0	0	0	0	0	0	0	0	0	0	0	0	0	0	0	0	0	0	0	0	0	0	0	0	0	0	0	0	0	0	0	0	0	0	0	0	0	0	0	0	0	0	0	0	0	0	0
Otu00523	0	0	0	0	0	0	0	0	0	0	0	0	0	0	0	0	0	0	0	0	0	0	0	0	0	0	0	0	0	0	0	0	0	0	0	0	0	0	0	0	0	0	0	0	0	0	0	0	0
Otu00524	0	0	0	0	0	0	0	0	0	0	0	0	1	0	1	0	0	0	0	0	0	0	0	0	0	0	0	0	0	0	0	0	0	0	0	0	0	0	0	1	2	0	0	3	0	0	0	0	0
Otu00525	0	0	0	1	0	0	0	0	0	0	0	0	2	0	0	0	0	0	0	0	0	0	0	0	0	0	0	0	0	0	0	0	1	0	0	1	0	0	1	0	1	0	1	0	0	0	0	0	0
Otu00526	0	0	0	0	0	2	0	0	1	0	1	0	0	0	0	0	2	0	0	0	0	0	0	1	0	0	0	0	0	0	0	0	0	0	0	0	0	0	0	0	0	0	0	0	0	0	0	3	2
Otu00527	0	0	0	0	0	0	0	0	0	0	0	0	0	0	0	0	0	0	0	0	0	0	0	0	0	0	0	0	0	0	0	0	0	0	0	0	0	0	0	0	0	0	0	0	0	0	0	0	0
Otu00528	0	0	0	0	0	0	0	2	0	0	0	0	0	0	0	0	1	0	0	1	0	0	0	0	1	0	0	0	0	1	0	0	0	0	0	0	0	0	0	0	2	0	0	1	0	0	0	0	0
Otu00529	0	0	0	0	0	0	0	0	0	0	0	0	0	0	0	0	0	0	0	0	0	0	0	0	0	0	0	0	0	0	0	0	0	0	1	0	1	0	0	0	0	0	0	0	0	0	0	0	0
Otu00530	1	0	0	0	0	0	0	0	0	0	0	0	0	0	0	0	0	0	0	0	0	0	0	0	0	0	0	0	0	0	0	0	0	0	0	0	0	0	0	0	0	0	0	0	1	1	0	0	0
Otu00531	0	0	0	0	0	0	0	0	0	0	1	0	0	0	0	0	0	0	0	0	1	0	0	1	0	1	0	0	0	0	0	0	0	1	0	1	0	0	0	0	0	0	0	0	0	0	0	0	0
Otu00532	0	0	0	0	0	0	1	0	0	0	0	0	0	0	0	0	0	0	0	0	0	0	0	0	0	0	0	0	0	0	0	0	1	0	0	2	0	0	0	0	0	0	0	0	0	0	0	0	0
Otu00533	0	0	0	0	0	1	0	0	0	0	0	0	0	0	0	0	0	1	0	0	0	1	1	1	0	0	0	0	0	0	0	0	0	0	0	0	0	0	0	0	0	0	0	0	0	0	0	0	0
Otu00534	0	0	0	0	0	0	0	0	0	0	0	0	0	0	0	0	0	0	0	0	0	0	0	0	0	0	0	0	0	0	0	0	0	0	0	0	0	0	0	3	0	1	1	12	0	0	0	0	0
Otu00535	1	0	0	0	0	0	0	0	0	0	0	0	0	0	0	0	0	0	0	0	0	0	0	0	0	0	0	0	0	0	0	0	0	0	0	0	0	0	0	0	0	0	0	0	0	0	0	0	0
Otu00536	0	0	0	0	0	0	0	0	0	0	0	0	0	0	0	0	0	0	0	0	0	0	0	0	0	0	0	0	0	0	0	0	0	0	0	0	0	0	0	0	0	0	0	0	0	0	0	0	0
Otu00537	0	0	0	0	0	0	0	0	0	0	0	0	0	0	0	0	0	0	0	0	0	0	0	0	0	0	0	0	0	0	0	0	0	0	0	0	0	0	2	0	0	0	0	0	0	0	0	0	0
Otu00538	0	0	1	0	0	1	0	0	0	0	0	0	0	0	0	0	0	0	0	0	0	1	0	0	0	0	0	0	0	0	0	0	1	0	1	0	0	0	0	0	0	0	0	0	1	0	0	0	1
Otu00539	0	0	0	0	1	0	0	0	0	0	0	0	0	0	0	0	0	0	0	0	0	0	0	0	0	0	0	0	0	0	0	0	0	0	0	0	2	0	0	0	0	0	0	0	1	0	0	0	0
Otu00540	0	0	0	0	0	0	0	0	0	0	0	0	0	0	0	0	0	0	0	0	0	0	0	0	0	0	0	0	0	0	0	0	0	0	0	0	0	0	0	0	0	0	0	0	0	0	0	0	0
Otu00541	0	0	0	0	0	0	0	1	1	0	0	0	0	0	0	0	1	0	1	1	0	1	0	1	0	0	0	2	0	0	0	0	0	1	0	0	0	0	0	2	0	0	0	0	0	0	0	0	0
Otu00542	0	0	0	0	0	1	7	0	0	0	0	0	0	0	0	0	0	0	0	0	0	0	0	0	0	0	0	1	4	0	0	0	0	0	0	0	0	0	0	0	0	0	0	0	0	0	0	0	0
Otu00543	0	0	0	0	0	0	0	0	0	0	0	0	0	0	0	0	0	0	0	0	0	0	0	0	0	0	0	0	0	0	0	0	0	0	0	0	0	0	0	0	0	0	0	0	0	0	0	0	0
Otu00544	0	0	0	0	0	0	0	0	0	1	0	0	0	0	0	0	0	0	1	1	0	0	0	1	0	0	1	0	0	0	0	1	0	0	0	0	0	0	1	0	0	0	0	0	0	0	0	0	0
Otu00545	0	1	0	0	0	0	0	0	0	0	1	0	0	0	0	0	0	0	2	0	0	0	1	0	0	0	0	0	0	0	0	0	0	0	0	0	0	0	0	1	0	0	0	0	0	0	0	0	0
Otu00546	3	0	0	0	0	0	0	0	0	0	0	0	0	0	0	0	0	0	0	0	0	0	0	0	0	0	0	0	0	0	0	0	0	0	0	2	0	0	0	0	0	0	0	0	0	0	0	0	0
Otu00547	0	0	0	0	0	0	0	0	0	0	0	0	0	0	0	0	0	0	0	0	0	0	1	0	0	0	0	0	0	0	3	0	0	1	0	0	0	0	1	0	0	0	0	0	0	0	0	0	0
Otu00548	0	0	0	0	0	0	0	0	0	0	0	0	0	0	0	0	0	0	0	0	0	0	0	0	0	0	0	0	0	0	0	0	0	0	0	0	0	0	0	0	0	0	0	0	0	0	0	0	0
Otu00549	0	0	0	0	0	0	0	0	0	2	0	0	0	0	0	0	0	0	0	0	0	0	0	0	0	0	0	0	0	0	0	0	0	0	0	0	0	0	0	0	0	0	0	0	0	0	0	0	0
Otu00550	0	0	0	0	0	0	0	0	0	0	0	0	0	0	0	0	0	0	0	0	0	0	0	0	0	0	0	0	0	0	0	0	0	0	0	0	0	0	0	0	0	0	0	0	0	0	0	0	0
Otu00551	0	0	0	0	0	0	0	0	0	0	1	0	0	0	0	0	0	0	0	0	0	0	0	0	0	0	0	0	0	0	0	0	0	0	1	0	0	0	0	0	2	0	0	0	0	0	0	0	0
Otu00552	0	0	0	0	0	0	0	0	0	0	0	0	0	0	0	0	0	0	0	0	0	0	0	0	0	0	0	0	0	0	0	0	0	0	0	0	0	0	0	0	0	0	0	0	0	0	0	0	0
Otu00553	0	0	0	0	2	0	0	1	0	0	1	0	0	0	0	1	1	0	0	0	0	0	1	0	0	0	0	0	0	0	0	0	0	0	0	0	0	0	0	0	0	0	0	0	0	0	0	0	0
Otu00554	0	0	0	0	0	0	0	0	0	0	0	0	0	0	0	0	0	0	0	0	0	0	0	0	0	0	0	0	0	0	0	0	0	0	0	0	0	0	0	0	0	0	0	0	0	0	0	0	0
Otu00555	0	0	0	0	0	1	2	0	0	0	0	0	0	0	0	0	0	0	1	0	0	0	0	0	0	0	0	0	0	0	0	0	0	1	1	0	0	0	0	0	0	0	0	0	0	0	0	1	1
Otu00556	0	0	0	0	0	0	0	1	0	0	0	0	0	0	0	0	0	1	0	0	0	0	0	0	0	0	0	0	0	0	0	0	0	0	0	0	0	0	0	0	0	0	0	0	0	1	0	4	0
Otu00557	0	0	0	0	0	0	0	0	0	0	0	0	0	0	0	0	0	0	0	0	0	0	0	0	0	0	0	2	0	0	0	0	0	0	0	0	0	0	0	0	1	0	1	0	0	0	0	2	0
Otu00558	0	0	0	0	0	0	0	0	0	0	0	0	0	0	0	0	0	0	0	0	0	0	0	0	0	0	0	0	0	0	0	0	0	0	0	0	0	0	0	0	0	0	0	0	0	0	0	0	0
Otu00559	0	0	0	0	0	0	0	0	0	0	0	0	0	0	0	0	0	0	0	2	2	0	0	0	0	0	0	0	0	0	1	0	0	0	0	0	0	0	0	0	0	1	0	0	0	0	0	0	0
Otu00560	0	0	0	1	0	0	0	0	0	0	0	0	0	0	0	0	0	0	0	0	0	0	0	0	0	0	1	0	1	0	0	0	0	0	0	0	0	0	0	0	0	0	0	0	0	0	0	2	0
Otu00561	0	0	0	0	0	0	0	0	0	0	0	0	0	0	0	0	0	0	0	0	0	0	0	0	0	0	0	0	0	0	0	0	0	0	0	0	0	0	0	0	0	1	2	14	0	0	0	0	0
Otu00562	2	0	0	0	0	0	0	1	0	0	0	0	0	0	0	0	0	0	0	0	0	0	0	0	0	0	0	0	0	0	0	0	0	0	0	0	0	0	0	0	0	0	0	0	0	0	0	0	0
Otu00563	0	0	0	0	0	0	0	0	0	0	2	0	0	0	0	0	0	0	0	0	0	0	0	0	0	0	0	0	0	0	0	1	0	0	0	0	0	0	0	0	0	0	0	0	0	0	0	0	0
Otu00564	0	0	0	0	0	0	0	0	0	0	0	0	0	0	0	0	0	0	0	0	0	0	0	0	0	0	0	0	0	0	0	0	0	0	0	0	0	0	0	0	0	0	0	0	0	0	0	0	0
Otu00565	0	0	0	0	1	0	0	0	0	0	1	0	2	0	0	0	0	0	0	0	0	0	0	0	0	0	0	0	0	0	0	0	0	0	0	0	0	0	0	0	0	0	0	0	0	0	0	0	0
Otu00566	0	0	0	0	0	0	0	0	0	0	0	0	0	0	0	0	0	0	0	0	0	0	0	0	0	0	0	1	3	0	0	0	0	0	0	0	0	0	0	0	0	0	0	0	0	0	2	0	0
Otu00567	0	0	0	1	0	0	0	0	0	0	0	1	0	0	1	0	0	2	0	0	0	0	0	0	0	0	0	0	0	0	0	0	0	0	0	0	0	2	0	0	0	0	2	0	0	0	0	1	0
Otu00568	0	0	0	0	0	0	0	1	0	0	1	1	0	0	0	0	1	2	0	0	0	0	0	0	0	0	1	0	0	0	0	0	0	0	0	0	0	0	0	0	0	0	0	0	0	1	0	0	0
Otu00569	0	0	0	0	0	0	0	2	0	0	0	0	0	0	0	0	0	0	0	0	0	0	0	0	0	0	0	0	2	0	0	0	0	0	0	0	0	0	0	0	0	0	0	0	0	0	0	0	0
Otu00570	0	0	0	0	0	0	0	0	0	0	0	0	0	0	0	0	0	0	0	0	0	0	0	0	0	0	0	0	0	0	0	0	0	0	0	0	0	0	0	0	0	0	0	0	0	0	0	0	0
Otu00571	0	0	0	0	0	0	0	0	0	0	0	0	0	0	0	0	0	0	0	0	0	0	0	0	0	0	0	0	0	0	0	0	0	0	0	0	0	0	0	0	0	0	0	0	0	0	0	0	0
Otu00572	0	0	0	0	0	0	0	0	0	0	0	0	0	0	0	0	0	0	0	0	0	0	0	0	0	0	0	0	0	0	0	0	0	0	0	0	0	0	0	0	0	0	0	0	0	0	0	0	0
Otu00573	0	0	0	0	0	0	0	0	0	0	0	0	0	0	0	0	0	0	0	0	0	0	0	0	0	0	0	0	0	0	0	0	0	0	0	0	0	0	0	0	0	0	0	0	0	0	0	0	0
Otu00574	0	0	0	0	0	0	0	0	0	0	0	0	0	0	0	0	0	0	0	0	0	0	0	0	0	0	0	0	0	0	0	0	0	0	0	0	5	0	0	0	0	0	0	0	0	0	0	0	0
Otu00575	0	0	0	0	0	0	0	0	0	0	0	0	0	0	0	0	1	0	0	0	0	0	0	0	0	0	0	1	1	0	0	0	0	0	0	0	0	0	0	0	0	0	0	0	0	0	0	0	0
Otu00576	0	0	0	0	0	0	0	2	0	0	0	0	0	0	0	0	0	0	0	0	0	0	0	0	0	0	0	0	0	0	0	0	0	0	0	0	1	0	0	0	0	0	0	1	0	0	0	0	0
Otu00577	0	0	0	0	0	0	0	0	0	0	0	0	0	0	0	0	0	0	0	0	0	0	0	0	0	0	0	0	0	0	0	0	0	0	0	0	0	0	0	0	0	0	0	0	0	0	0	0	0
Otu00578	0	0	0	0	0	0	0	0	0	0	0	0	0	0	0	0	0	0	0	0	0	0	0	0	0	0	0	0	0	0	0	0	0	0	0	0	0	0	0	0	0	0	0	0	0	0	0	0	0
Otu00579	0	0	0	0	0	0	0	0	0	0	0	0	0	0	0	0	0	0	0	0	0	0	0	0	0	0	0	2	0	0	0	0	0	0	0	0	0	0	0	0	0	0	0	0	0	0	1	0	0
Otu00580	0	0	0	0	0	0	0	0	0	0	1	0	0	0	0	0	0	0	0	0	0	0	0	0	0	0	0	0	0	0	0	1	0	0	0	0	0	0	0	0	0	0	0	0	0	0	0	0	0
Otu00581	0	0	0	0	0	0	0	0	0	0	1	0	0	0	0	0	0	0	0	0	0	0	0	1	0	0	0	0	0	0	0	0	0	0	0	0	0	0	0	0	0	0	0	0	0	0	0	0	0
Otu00582	0	0	0	0	0	0	0	0	0	0	0	0	0	0	0	0	0	0	0	0	0	0	0	0	0	0	0	0	0	0	0	2	0	1	0	0	0	0	0	0	0	0	0	0	0	0	0	0	0
Otu00583	0	0	0	0	0	0	0	0	0	0	0	0	0	0	0	0	0	0	0	0	0	0	0	0	0	0	0	0	0	0	0	0	0	0	0	0	0	0	0	0	0	0	0	0	0	0	0	0	0
Otu00584	0	0	0	0	0	0	0	0	0	0	0	0	0	1	1	0	0	0	0	0	0	0	0	0	0	0	0	0	0	0	0	1	0	0	0	0	0	0	0	0	0	0	0	0	0	0	0	0	0
Otu00585	4	0	0	0	0	0	0	0	0	0	0	0	0	0	0	0	0	0	0	0	0	0	0	0	0	0	0	0	0	0	0	0	0	0	0	0	0	0	0	0	0	0	0	0	0	0	0	0	0
Otu00586	0	0	0	0	0	0	0	0	0	0	0	0	0	0	0	0	0	0	0	0	0	0	0	0	0	0	0	0	0	0	0	0	0	0	0	0	0	0	0	0	0	0	0	0	0	0	0	0	0
Otu00587	0	0	0	0	0	0	0	0	0	0	0	0	0	0	0	0	0	0	0	0	0	0	0	0	0	0	0	0	0	0	0	0	0	0	0	0	0	0	0	0	0	0	0	0	0	0	0	0	0
Otu00588	0	0	1	2	0	0	0	0	0	0	0	0	0	0	1	0	0	0	0	0	0	0	0	1	0	0	0	0	0	0	0	0	1	0	0	0	0	0	0	0	0	0	0	0	0	0	0	0	0
Otu00589	0	0	0	0	0	0	0	0	0	0	0	0	0	0	0	0	0	0	0	0	0	0	0	0	0	0	0	0	0	0	0	0	0	0	0	0	0	0	0	0	0	0	0	0	0	0	0	0	0
Otu00590	0	0	0	0	0	0	0	0	0	0	0	0	0	0	0	0	0	0	0	0	0	0	0	0	0	0	0	0	0	0	0	0	0	0	0	0	0	0	0	0	0	0	3	0	0	0	0	0	0
Otu00591	0	0	0	0	0	0	0	0	0	0	0	0	0	0	0	0	0	0	0	0	0	0	0	0	0	0	0	0	0	0	0	0	0	0	0	0	0	0	0	0	0	0	0	0	0	0	0	0	0
Otu00592	0	0	1	0	0	0	0	0	0	0	2	0	0	1	0	0	0	0	0	0	0	0	0	0	0	0	0	0	0	0	0	0	0	0	0	0	0	0	0	0	0	0	0	0	0	0	0	0	0
Otu00593	0	0	0	0	0	0	0	0	0	0	0	0	0	0	0	0	0	0	0	0	0	0	0	0	0	0	0	0	0	0	0	0	0	0	0	0	0	0	0	0	0	0	0	0	0	0	0	0	0
Otu00594	0	0	0	0	0	0	1	0	0	0	0	0	0	0	0	0	0	0	0	0	0	0	0	0	0	0	0	0	0	0	1	0	0	0	1	0	0	0	0	0	0	0	0	0	0	0	0	0	0
Otu00595	0	0	0	0	0	0	0	0	0	0	0	0	0	0	0	0	0	0	0	0	0	0	0	0	0	0	0	0	0	0	0	0	0	0	0	0	0	0	0	0	0	0	0	0	0	0	0	0	0
Otu00596	0	0	0	0	0	0	0	0	0	0	0	0	0	0	0	0	0	0	0	0	0	0	0	0	0	0	0	0	0	0	0	0	0	0	0	0	0	0	0	0	0	0	0	0	0	0	0	0	0
Otu00597	0	0	0	0	0	0	0	0	0	0	1	0	0	0	0	0	0	0	0	0	0	0	0	0	0	0	0	0	0	0	0	0	0	0	0	0	0	0	0	0	0	0	0	0	0	0	0	0	0
Otu00598	0	0	0	1	0	0	0	0	1	0	0	0	0	0	0	0	0	0	0	0	0	0	0	0	2	0	0	0	0	0	0	0	0	0	0	0	0	0	2	0	0	0	0	0	0	0	0	0	0
Otu00599	0	0	0	0	0	0	0	0	0	0	0	0	0	0	0	0	0	0	0	0	0	0	0	0	0	0	0	0	0	0	0	0	0	0	0	0	0	0	0	0	0	0	0	0	0	0	0	0	0
Otu00600	0	0	0	0	0	0	0	0	0	1	0	0	0	0	0	0	0	0	0	0	0	0	1	0	0	0	0	0	1	0	0	0	0	0	0	0	0	1	1	0	0	0	0	0	0	0	0	0	0
Otu00601	0	0	0	0	0	0	0	0	0	0	0	0	0	0	0	0	2	0	0	0	0	0	0	0	0	0	0	0	0	0	0	0	0	0	0	0	0	0	0	0	0	0	0	0	0	0	0	0	0
Otu00602	0	0	0	0	0	0	0	0	0	0	0	0	0	0	0	0	0	0	0	1	0	0	0	0	0	0	0	0	0	0	0	0	0	0	0	0	0	0	0	0	0	0	0	0	0	0	0	0	0
Otu00603	0	0	0	0	0	1	0	1	1	0	0	0	0	0	0	0	0	0	0	0	0	0	0	0	1	0	0	0	0	0	0	0	0	0	0	0	0	0	0	0	0	0	0	0	0	0	0	0	3
Otu00604	0	0	0	0	0	0	0	0	0	0	0	0	0	0	0	0	0	0	0	0	0	0	0	0	0	0	0	0	0	0	0	0	0	0	0	0	0	0	0	0	0	0	0	0	0	0	0	0	0
Otu00605	0	0	0	0	0	0	0	0	0	0	0	0	0	0	0	0	0	0	0	0	0	0	0	0	0	0	0	0	0	0	0	0	0	0	0	0	0	0	0	0	0	0	0	0	0	0	0	0	0
Otu00606	0	0	0	0	0	0	0	0	0	0	0	0	0	0	0	0	0	0	0	0	0	0	0	0	1	0	0	0	0	0	0	0	0	0	0	0	0	0	0	1	0	0	0	0	0	0	0	0	0
Otu00607	0	0	0	0	0	0	0	0	0	0	0	0	0	1	0	0	0	0	0	0	0	1	0	0	0	0	0	0	0	0	0	1	0	0	0	0	0	0	0	0	0	0	0	0	0	0	0	0	0
Otu00608	0	0	0	0	0	0	0	0	0	0	0	0	0	0	0	0	0	0	0	0	0	0	0	0	0	0	0	0	0	0	0	0	0	0	0	0	0	0	0	0	0	0	0	0	0	0	0	0	0
Otu00609	0	0	0	0	0	0	0	0	0	0	0	0	0	0	0	0	0	0	0	0	0	0	0	0	0	0	0	0	0	0	0	0	0	0	0	0	0	0	0	0	0	0	0	0	0	0	0	0	0
Otu00610	0	0	1	1	0	0	0	0	0	0	0	0	0	2	1	0	0	0	0	0	1	2	0	1	0	1	0	0	0	0	1	0	2	0	0	0	0	0	0	0	0	0	0	0	0	0	0	0	0
Otu00611	0	0	0	0	0	0	0	0	0	0	0	0	0	0	0	0	0	0	0	0	0	0	0	0	0	0	0	0	0	0	0	0	0	0	0	0	0	0	0	0	0	0	0	0	0	0	0	0	1
Otu00612	0	0	0	0	0	0	0	0	0	0	0	0	0	0	0	0	0	0	1	0	0	0	0	0	0	0	0	0	0	0	0	0	0	0	0	0	0	0	0	0	0	0	0	0	0	0	0	0	0
Otu00613	0	0	0	0	0	0	0	0	0	0	0	0	1	0	0	0	0	0	0	0	0	0	0	0	0	0	0	0	1	0	0	0	0	0	0	0	0	0	0	0	0	0	0	0	0	0	0	0	0
Otu00614	0	0	0	0	0	0	0	0	0	0	0	0	0	0	0	0	0	0	0	0	0	0	0	0	0	0	0	0	0	0	0	0	0	0	0	0	0	0	0	0	0	0	0	0	0	0	0	0	0
Otu00615	0	0	0	0	0	0	0	0	2	1	0	0	0	0	0	0	0	0	0	0	0	1	0	0	0	0	0	0	0	0	0	0	0	0	0	0	0	0	0	0	0	0	0	0	0	0	0	0	0
Otu00616	0	0	0	0	0	0	0	0	0	0	0	0	0	0	0	0	0	0	0	0	0	0	0	0	0	0	0	0	0	0	0	0	0	0	0	0	0	0	0	0	0	0	2	0	0	0	0	0	0
Otu00617	0	0	0	0	0	0	0	0	0	0	0	0	0	0	0	0	0	0	0	0	0	0	0	0	0	0	0	0	0	0	0	0	0	0	0	0	0	0	0	0	0	0	0	0	0	0	0	0	0
Otu00618	0	0	0	0	0	0	0	0	0	0	0	0	0	0	0	0	0	0	0	0	0	0	0	0	0	0	0	0	0	0	0	0	0	0	0	0	0	0	0	0	0	0	0	0	0	0	0	0	0
Otu00619	0	0	0	0	0	0	0	0	0	0	0	0	0	0	0	0	0	0	0	0	0	0	0	0	0	0	0	0	0	0	0	0	0	0	0	0	0	0	0	0	0	0	0	0	1	0	0	0	0
Otu00620	0	0	0	0	0	0	0	0	0	0	0	0	0	0	0	0	0	0	0	0	0	0	0	0	0	0	0	0	0	1	1	0	0	0	0	0	0	0	0	0	0	0	0	0	0	0	0	0	0
Otu00621	0	0	0	0	0	0	0	0	0	0	0	0	0	0	0	0	0	0	0	0	0	0	0	0	0	0	0	0	0	0	0	0	0	0	0	0	0	0	0	0	0	0	0	0	0	0	0	0	0
Otu00622	0	0	0	1	0	0	0	0	0	1	0	0	0	0	0	0	0	0	0	1	0	0	0	0	0	0	0	0	0	0	0	0	0	1	0	0	0	0	0	0	0	0	0	0	0	0	0	0	0
Otu00623	0	0	0	0	0	0	0	0	0	0	0	0	0	0	0	0	0	0	0	0	0	0	0	0	0	0	0	0	0	0	0	0	0	0	0	0	0	0	0	0	0	0	0	0	0	0	0	0	0
Otu00624	0	0	0	0	0	4	1	0	3	0	0	0	0	0	0	0	0	0	0	0	0	0	0	0	0	0	0	1	0	2	0	0	0	0	0	0	0	0	0	0	0	0	0	0	0	0	0	0	0
Otu00625	0	0	0	1	0	0	0	0	0	0	0	0	0	2	0	0	0	0	0	2	0	0	0	0	0	0	0	0	0	0	1	0	0	0	0	0	0	0	0	0	0	0	0	0	0	0	0	0	0
Otu00626	0	0	0	0	0	0	0	0	1	0	0	0	0	0	0	0	0	0	0	0	0	0	0	0	1	0	0	0	0	0	0	0	0	0	0	0	0	0	0	0	0	0	0	0	0	0	1	0	3
Otu00627	0	0	0	1	0	0	0	0	0	0	0	0	0	0	0	0	0	0	0	0	0	0	0	0	0	0	0	0	0	0	0	0	0	0	0	0	0	0	0	0	0	0	0	0	0	0	0	0	0
Otu00628	0	0	0	0	0	0	0	0	0	0	0	0	0	0	0	0	0	0	0	0	0	0	0	0	0	0	0	0	0	0	0	0	0	0	0	0	0	0	0	0	0	0	0	0	0	0	0	0	0
Otu00629	0	0	0	1	0	0	0	0	0	0	0	0	0	0	0	0	0	0	0	0	0	0	0	0	0	0	0	0	0	0	0	1	0	0	0	0	0	0	0	0	0	0	0	0	0	0	0	0	0
Otu00630	0	0	0	0	0	0	0	0	1	0	0	0	0	0	0	0	0	0	0	0	0	0	0	0	0	0	1	0	0	0	0	0	0	0	0	0	0	0	0	0	0	0	0	0	0	0	0	0	0
Otu00631	0	0	0	0	0	0	0	0	0	0	0	0	0	0	0	0	0	0	1	0	0	0	0	0	0	0	0	0	0	0	0	0	0	0	0	0	0	0	0	1	0	0	0	0	0	0	0	0	0
Otu00632	0	0	0	0	0	0	0	0	0	0	0	0	0	0	0	0	0	0	0	0	0	0	0	0	0	0	0	0	0	0	0	0	0	0	0	0	0	0	0	0	0	0	0	0	0	0	0	0	0
Otu00633	0	0	0	0	0	0	0	0	0	0	0	0	0	0	0	0	0	0	0	0	0	0	0	0	0	0	0	0	0	0	0	0	0	0	0	0	0	0	0	0	0	0	0	0	0	0	0	0	0
Otu00634	0	0	0	0	0	0	0	0	0	0	0	0	0	0	0	0	0	0	0	0	0	0	0	2	0	0	0	0	0	0	0	0	0	0	0	0	0	0	0	0	0	0	0	0	0	0	0	0	0
Otu00635	0	0	0	0	1	0	0	0	0	0	0	0	0	0	0	0	0	0	0	0	0	0	0	0	0	0	0	0	0	0	0	0	0	0	2	0	0	1	0	0	0	0	0	0	0	0	0	0	0
Otu00636	0	0	0	0	0	0	0	0	0	0	0	0	0	0	1	0	0	0	0	0	0	0	0	0	0	0	0	0	0	0	0	0	0	0	0	0	0	0	0	0	0	0	0	0	0	0	0	0	0
Otu00637	0	0	1	0	0	0	0	0	2	0	0	0	0	0	0	0	0	0	1	0	0	0	0	0	0	0	0	0	0	0	1	0	0	0	0	2	0	0	0	0	0	0	0	0	0	0	0	0	0
Otu00638	0	0	0	1	0	0	0	1	0	0	1	0	0	0	0	0	0	0	1	0	0	0	0	0	0	0	0	0	0	0	0	0	1	0	0	0	0	0	0	0	1	0	0	0	0	0	0	0	0
Otu00639	0	0	0	0	0	0	1	0	0	0	0	0	0	0	0	0	0	2	0	0	0	0	0	0	0	0	0	0	0	0	0	0	0	0	0	0	0	0	0	0	0	0	0	0	0	0	0	1	0
Otu00640	0	0	0	0	0	0	0	0	0	0	0	0	0	0	0	0	0	0	0	0	0	0	0	0	0	0	0	0	0	0	0	0	0	0	0	1	0	0	0	0	0	0	0	0	0	0	0	0	0
Otu00641	0	0	0	0	0	0	0	0	0	0	0	0	0	0	0	0	0	0	0	0	0	0	0	0	0	0	0	0	0	0	0	0	0	0	0	0	0	0	0	0	1	0	0	0	0	0	0	0	0
Otu00642	0	0	0	0	0	0	0	0	0	0	0	0	0	0	0	0	0	0	0	0	0	0	0	0	0	0	0	0	0	0	0	0	0	0	0	0	0	0	0	0	0	0	0	0	0	1	0	0	0
Otu00643	0	0	0	0	0	0	0	0	0	0	0	0	0	0	0	0	0	0	0	0	0	0	0	0	0	0	0	0	0	0	0	0	0	0	0	3	3	0	1	1	0	0	0	0	0	0	0	0	0
Otu00644	0	0	0	0	0	0	0	0	0	0	2	0	1	2	0	0	0	0	0	0	0	0	0	0	0	0	0	0	0	0	0	0	0	0	0	0	0	0	0	0	0	0	0	0	0	0	0	0	0
Otu00645	0	0	0	0	0	0	0	0	0	0	0	0	0	0	0	0	0	0	0	0	0	0	0	0	0	0	0	0	0	0	0	0	0	0	0	0	0	0	0	0	0	0	0	0	0	0	0	0	0
Otu00646	0	0	0	0	0	0	0	0	0	0	0	0	0	0	0	0	0	0	0	0	0	0	0	0	0	0	0	0	0	0	0	0	0	0	0	0	0	0	0	0	0	0	0	0	0	0	0	0	0
Otu00647	0	0	0	0	0	0	1	0	0	0	0	0	0	0	0	0	0	0	0	0	0	0	0	0	0	0	0	0	1	0	0	0	0	1	0	0	0	0	0	0	0	0	0	0	0	0	0	0	0
Otu00648	0	0	0	0	0	0	0	0	0	0	0	0	0	0	0	0	0	0	0	0	0	0	0	0	0	0	0	0	0	0	0	0	0	0	0	0	0	0	0	0	0	0	0	0	0	0	0	0	0
Otu00649	0	0	0	0	0	0	0	0	0	0	0	0	0	0	0	0	0	0	0	0	0	0	0	0	0	0	0	0	0	0	0	0	0	0	0	0	0	0	0	0	0	0	0	0	0	0	0	0	0
Otu00650	0	0	0	0	0	0	0	5	0	0	2	0	0	0	0	0	0	0	0	0	0	0	0	0	0	0	0	0	0	0	0	0	0	0	0	0	0	0	0	0	0	0	0	0	0	0	0	0	0
Otu00651	0	0	0	0	0	0	0	0	0	0	0	0	0	0	0	0	0	0	0	0	0	0	0	0	0	0	0	0	0	0	0	0	0	0	0	0	0	0	0	1	0	0	0	0	0	0	0	0	0
Otu00652	0	0	0	0	0	0	0	0	0	0	0	0	0	0	0	0	0	0	0	0	0	0	0	0	0	0	0	0	0	0	0	0	0	0	0	0	0	0	0	0	0	0	0	0	0	0	0	0	0
Otu00653	1	0	0	0	0	0	0	0	0	0	0	0	0	0	0	0	0	0	0	0	0	0	0	0	0	0	0	0	0	0	0	0	0	0	0	0	0	0	0	0	0	1	3	4	0	0	0	0	0
Otu00654	0	0	0	0	0	0	0	0	0	0	0	0	0	0	0	0	0	0	0	0	0	0	0	0	0	0	0	0	0	0	0	0	1	0	0	0	0	0	0	0	0	0	0	0	0	0	0	1	0
Otu00655	0	0	0	0	0	0	0	0	0	0	0	0	0	0	0	0	0	0	0	0	0	0	0	0	0	0	0	0	0	0	0	0	0	0	0	1	0	0	0	1	0	0	0	0	0	0	0	0	0
Otu00656	0	0	0	1	0	0	0	0	0	0	0	0	0	0	0	0	0	0	0	0	0	0	0	0	0	0	0	0	0	0	0	0	0	1	0	0	0	1	0	0	0	0	0	0	0	0	0	0	0
Otu00657	2	0	0	0	0	0	0	0	0	0	0	0	0	0	0	0	0	0	0	0	0	0	0	0	0	0	0	0	0	0	0	0	0	0	0	0	0	0	0	0	0	0	0	0	0	0	2	0	0
Otu00658	0	0	0	0	0	0	0	0	0	1	1	0	0	1	1	0	0	0	1	0	0	1	0	0	0	0	0	0	0	0	0	3	0	0	0	0	0	0	0	0	1	0	0	0	0	0	0	0	0
Otu00659	1	0	0	0	0	0	0	0	0	0	0	0	0	0	0	0	0	0	0	0	0	0	0	0	0	0	0	0	0	0	0	0	0	0	0	0	0	0	0	0	0	0	0	0	0	0	0	0	0
Otu00660	0	0	0	0	0	0	0	0	0	0	0	0	0	0	0	0	0	0	0	0	0	0	0	0	0	0	0	0	0	0	0	0	0	0	0	0	0	0	0	0	0	0	0	0	0	0	0	1	0
Otu00661	0	0	0	0	0	0	6	0	0	0	0	0	0	0	0	0	0	0	0	0	0	0	0	0	0	0	0	0	0	0	1	0	0	0	0	0	0	0	0	0	0	0	0	0	0	0	0	0	0
Otu00662	0	0	0	0	0	0	0	0	0	0	0	0	0	0	0	0	0	0	0	0	0	0	0	0	0	0	0	0	0	0	0	0	0	0	0	0	0	0	0	0	1	0	2	0	0	0	0	0	0
Otu00663	0	0	0	0	0	0	0	0	0	0	0	0	0	0	0	0	0	0	0	0	0	0	0	0	0	0	0	1	0	0	0	0	0	0	0	0	0	0	0	0	0	0	0	0	0	0	0	0	0
Otu00664	0	0	0	0	0	0	0	0	0	0	0	0	0	0	0	0	0	0	0	0	0	0	0	0	0	0	0	2	0	0	0	0	0	0	0	0	0	0	0	0	0	0	0	0	0	0	1	0	0
Otu00665	0	0	0	0	0	0	0	0	0	0	0	0	0	0	0	0	0	0	0	0	0	0	0	0	0	0	0	0	0	0	0	0	0	0	0	0	0	0	0	0	0	0	0	0	0	0	0	0	0
Otu00666	0	0	0	0	0	0	0	0	0	0	0	0	0	0	0	0	0	0	0	0	0	0	0	0	0	0	0	0	0	0	0	0	0	0	0	0	0	0	0	0	0	0	0	0	0	0	0	0	0
Otu00667	0	0	0	0	0	0	0	1	0	0	0	0	0	0	0	0	0	0	0	0	0	0	0	0	0	0	0	0	0	0	0	1	0	0	0	0	0	0	0	0	0	0	0	0	0	0	0	0	0
Otu00668	0	0	0	0	0	0	0	0	0	0	0	0	0	0	0	0	0	0	0	0	0	0	0	0	0	0	0	0	0	0	0	0	0	0	0	0	0	0	0	0	0	0	0	0	0	0	0	0	0
Otu00669	0	0	0	0	0	0	0	0	0	0	1	0	0	0	0	0	0	0	0	0	0	0	0	0	0	0	0	0	0	0	0	0	1	0	0	0	0	0	0	0	0	0	0	0	0	0	0	0	0
Otu00670	0	0	0	0	0	1	0	0	0	0	0	0	0	0	0	0	0	0	0	1	0	0	0	0	0	0	1	1	0	1	0	1	0	0	0	0	0	0	0	0	0	0	0	0	0	0	0	0	0
Otu00671	0	0	0	0	0	0	0	0	0	0	0	0	0	0	0	0	0	0	0	0	0	0	0	0	0	0	0	0	0	0	0	0	0	0	0	0	0	0	0	0	0	0	0	0	0	0	0	0	0
Otu00672	0	0	0	0	0	0	0	0	0	0	0	0	0	0	0	0	0	0	0	0	0	0	0	0	0	0	0	0	0	0	0	0	0	0	0	0	0	0	0	0	0	0	0	0	0	0	0	0	0
Otu00673	0	0	0	0	0	0	0	0	0	1	0	0	0	0	0	0	0	0	3	0	0	0	0	0	0	0	0	0	0	0	0	0	0	0	0	0	0	0	0	0	0	0	0	0	0	0	0	0	0
Otu00674	0	0	0	0	0	0	0	0	0	0	0	0	0	0	0	0	0	0	0	0	0	0	0	0	0	0	0	0	0	0	0	0	0	0	0	0	0	0	0	0	0	0	0	0	0	0	0	0	0
Otu00675	0	0	0	0	0	0	0	0	0	0	0	0	0	0	0	0	0	0	0	0	0	0	0	0	0	0	0	0	0	0	0	0	0	0	0	0	0	0	0	0	0	0	0	0	0	0	0	0	0
Otu00676	1	0	0	1	0	0	0	0	0	0	0	0	0	0	0	0	0	0	0	0	0	0	0	0	0	0	0	0	0	0	0	0	0	0	0	0	0	0	0	0	0	0	0	0	0	0	0	0	0
Otu00677	0	0	0	0	0	0	0	0	0	0	0	0	0	0	0	0	0	0	0	0	0	0	0	0	0	0	0	0	0	0	1	0	1	0	0	0	0	0	0	0	0	0	0	0	0	0	0	0	0
Otu00678	0	0	0	0	0	0	0	0	0	0	0	0	0	0	0	0	0	0	0	0	0	0	0	0	0	0	0	0	0	0	0	0	0	0	0	0	0	0	0	0	0	1	1	0	0	0	0	0	0
Otu00679	0	0	0	0	0	0	0	0	0	0	0	0	0	0	0	0	0	0	0	0	0	1	0	0	0	0	0	0	0	0	0	0	0	0	0	0	0	1	0	0	0	0	0	0	0	0	0	0	0
Otu00680	0	0	0	0	0	0	0	0	0	0	0	0	0	0	0	0	0	0	0	0	0	0	0	0	0	0	0	0	0	0	0	0	0	0	0	0	0	0	0	0	0	0	0	0	0	0	0	0	0
Otu00681	0	0	0	0	0	0	2	0	0	0	0	0	0	0	0	0	0	0	0	1	0	0	0	0	0	0	1	1	0	0	0	0	0	0	0	0	0	0	0	0	0	0	0	0	0	0	0	0	0
Otu00682	0	0	0	0	0	0	0	0	0	0	0	0	0	0	0	0	0	0	0	0	0	0	1	1	0	0	0	0	0	0	0	1	0	0	0	0	0	0	0	0	0	0	0	0	0	0	0	0	0
Otu00683	0	0	0	0	0	0	0	0	0	0	0	0	0	0	0	0	0	0	0	0	0	0	0	0	0	0	0	0	0	0	1	0	0	0	0	0	0	0	0	0	0	0	0	0	0	0	0	0	0
Otu00684	0	0	0	0	0	0	0	0	0	0	0	0	0	0	0	0	0	0	0	0	0	0	0	0	0	0	0	0	0	0	0	0	0	0	0	0	0	0	0	0	0	0	0	0	0	0	0	0	0
Otu00685	0	0	0	0	0	0	0	0	0	0	0	0	0	0	0	0	0	0	0	0	0	0	0	0	0	0	0	0	0	0	0	0	0	0	0	0	0	0	0	0	0	0	0	0	0	0	0	0	0
Otu00686	0	0	0	0	0	0	0	0	0	0	0	0	0	0	0	0	0	0	0	0	0	0	0	0	0	0	0	0	0	0	1	0	0	0	0	0	0	0	0	0	0	0	0	0	0	0	0	0	0
Otu00687	0	0	0	0	0	0	0	0	0	0	0	0	1	0	1	0	0	0	0	0	0	0	0	0	0	0	0	0	0	0	0	0	0	0	0	0	0	0	0	0	0	0	0	2	0	0	0	0	0
Otu00688	0	0	0	0	0	0	0	0	0	0	0	0	0	0	0	0	0	0	0	0	0	0	0	0	0	0	0	0	0	0	0	0	0	0	0	0	0	0	0	0	0	0	0	0	0	0	0	0	0
Otu00689	0	0	0	0	0	0	0	0	0	0	0	0	0	0	0	0	0	0	0	0	0	0	0	0	0	0	0	0	0	0	0	0	0	0	0	0	0	0	0	0	0	0	0	0	0	0	0	0	0
Otu00690	0	0	0	0	0	0	0	0	0	0	0	0	0	0	1	0	0	0	1	0	0	0	0	0	0	0	0	0	0	0	0	0	0	0	0	0	0	0	0	0	0	0	0	0	0	0	0	0	0
Otu00691	0	0	0	0	0	0	0	0	0	0	0	0	0	0	0	0	0	0	0	0	0	0	0	0	0	0	0	0	0	0	0	0	1	0	0	0	1	0	1	1	0	0	0	0	0	0	0	0	0
Otu00692	0	0	0	0	0	0	0	0	0	0	0	0	0	0	0	0	0	0	0	0	0	0	0	0	0	0	0	0	0	0	0	0	0	0	0	0	0	0	0	0	0	0	0	0	0	0	0	0	0
Otu00693	0	0	0	0	0	0	0	0	0	0	0	0	0	0	0	0	0	0	1	0	0	0	0	0	0	0	0	0	0	0	0	1	1	0	0	0	0	0	0	0	0	1	0	0	0	0	0	0	0
Otu00694	0	0	0	0	0	1	0	0	0	0	0	0	0	0	0	0	0	0	0	0	0	0	0	0	0	0	0	0	0	0	0	0	0	0	0	0	0	0	0	0	0	0	0	0	0	0	0	0	0
Otu00695	0	0	0	0	0	0	0	0	0	0	0	0	0	0	0	1	0	0	0	0	0	0	0	0	0	0	0	0	0	0	2	0	0	0	0	0	0	0	0	0	0	0	0	0	0	0	0	0	0
Otu00696	0	0	0	0	0	0	0	0	0	0	0	0	0	0	0	0	0	0	0	0	0	0	0	0	0	0	0	0	0	0	0	0	0	0	0	0	0	0	0	0	0	0	0	0	0	0	0	0	0
Otu00697	0	0	0	0	0	0	0	0	0	0	0	0	0	0	0	0	0	0	0	0	0	0	0	0	0	0	0	0	0	0	0	1	0	0	0	0	0	0	0	0	0	0	0	0	0	0	0	0	0
Otu00698	0	0	0	0	0	0	0	0	0	0	0	0	0	0	0	0	0	0	0	0	0	0	0	0	0	0	0	0	0	0	0	0	0	0	0	0	0	0	0	0	0	0	0	0	0	0	0	0	0
Otu00699	0	0	0	0	0	0	0	0	0	0	0	0	0	0	0	0	0	0	0	0	0	0	0	0	0	0	0	0	0	0	0	0	0	0	0	0	0	0	0	0	0	0	0	0	0	0	0	0	0
Otu00700	0	0	0	0	0	1	0	0	0	0	0	0	0	0	0	0	0	0	0	0	0	0	0	0	0	0	0	0	0	0	0	0	0	0	0	0	0	0	0	1	0	0	0	0	0	0	1	0	0
Otu00701	1	0	0	0	0	0	0	0	0	0	0	0	0	0	0	0	0	0	0	0	0	0	0	0	0	0	0	0	0	0	0	0	0	0	0	0	0	0	0	0	0	0	0	0	0	0	0	0	0
Otu00702	0	0	0	0	0	0	0	0	0	0	0	0	0	0	0	0	0	0	0	0	0	0	0	0	0	0	0	0	0	0	0	0	1	0	0	0	0	0	0	0	0	0	0	0	0	0	0	0	0
Otu00703	0	0	0	0	0	0	0	0	0	0	0	0	0	0	0	0	0	0	0	0	0	0	0	0	0	0	0	0	0	0	0	0	0	0	0	2	1	0	0	0	0	0	0	0	0	0	0	0	0
Otu00704	0	0	0	0	0	0	0	0	0	0	0	0	0	0	0	0	0	0	0	0	0	0	0	0	0	0	0	0	0	0	0	0	0	0	0	0	0	0	0	0	0	0	0	0	0	0	0	0	0
Otu00705	0	0	0	0	0	0	0	0	0	1	0	0	0	0	0	0	0	0	0	0	0	0	0	1	0	0	0	0	0	0	0	0	0	0	0	0	0	0	0	0	0	0	0	0	0	0	1	0	0
Otu00706	0	0	0	0	0	0	0	1	0	0	0	0	0	0	0	0	0	0	0	1	0	0	0	0	0	0	0	3	1	0	0	0	0	0	0	1	0	0	0	0	0	0	0	0	0	0	0	0	0
Otu00707	0	0	0	0	0	0	0	0	0	0	0	0	1	0	0	0	0	0	0	0	0	0	2	0	0	0	0	0	0	0	0	0	0	0	0	0	0	0	0	0	0	0	0	0	0	0	0	0	0
Otu00708	0	0	0	0	0	0	0	0	0	0	0	0	0	0	0	0	0	0	3	0	0	0	0	0	0	0	0	0	0	0	0	0	0	0	0	0	0	0	0	0	0	0	0	0	0	0	2	0	0
Otu00709	0	0	0	0	0	0	0	0	0	0	0	0	0	0	0	0	0	0	0	0	0	0	0	0	0	0	0	0	0	0	0	0	0	0	0	0	0	0	0	0	0	0	0	0	0	0	0	0	0
Otu00710	0	0	0	0	0	0	0	0	0	0	0	0	0	0	0	0	0	0	0	0	0	0	0	0	0	0	0	0	0	0	0	0	0	0	0	0	0	0	0	0	0	0	0	0	0	0	0	0	0
Otu00711	0	0	0	0	0	0	0	0	0	0	0	0	0	0	0	0	0	0	0	0	0	0	0	0	0	1	0	0	0	0	0	0	0	0	0	0	0	0	0	0	0	0	0	0	0	0	0	1	1
Otu00712	0	0	0	0	0	0	0	0	0	0	0	0	0	0	0	0	0	0	0	0	0	0	0	0	0	0	0	0	0	0	0	0	0	0	0	0	0	0	0	0	0	0	0	0	0	0	0	1	0
Otu00713	0	0	0	1	0	0	0	0	0	0	0	0	0	0	0	0	0	0	0	0	0	0	1	0	0	0	0	0	0	0	0	0	0	0	0	0	1	0	1	0	0	0	0	0	0	0	0	0	0
Otu00714	0	0	0	0	0	0	0	0	0	0	0	0	0	0	0	0	0	0	0	0	0	0	0	0	0	0	0	0	0	0	0	0	0	0	0	0	0	0	0	0	0	2	0	2	0	0	0	0	0
Otu00715	0	0	0	0	0	0	3	0	0	0	0	0	0	0	0	0	0	0	0	0	0	0	0	0	0	0	0	0	0	0	0	0	0	0	0	0	0	0	0	0	0	0	0	0	0	0	0	0	0
Otu00716	0	0	0	0	0	0	0	0	0	0	0	0	0	0	0	0	0	0	0	0	0	0	0	0	0	0	0	0	0	0	0	0	0	0	0	0	0	0	0	0	0	0	0	0	0	0	0	0	0
Otu00717	0	0	1	0	0	0	0	0	0	0	0	0	0	0	0	0	0	0	0	1	0	1	0	0	0	0	0	0	1	1	0	0	0	0	0	0	0	0	0	0	0	0	0	0	0	0	0	0	0
Otu00718	0	0	0	0	0	0	0	0	0	0	0	0	0	0	0	0	0	0	0	0	0	0	0	0	0	0	0	0	0	0	0	0	0	0	0	0	0	0	0	0	0	0	0	0	0	0	0	0	0
Otu00719	0	0	0	0	0	0	0	0	0	0	1	0	0	0	0	0	0	0	0	0	0	0	0	0	0	0	0	0	0	0	0	0	0	0	0	0	0	0	0	0	0	0	0	0	0	0	0	0	1
Otu00720	0	0	0	0	0	0	1	0	0	0	0	0	0	0	0	0	0	0	0	0	0	0	0	0	0	0	0	0	0	0	0	0	0	0	0	0	0	0	0	0	0	0	0	0	0	0	0	0	0
Otu00721	0	0	0	0	0	0	0	0	0	0	0	0	0	0	0	0	0	0	0	0	0	0	0	0	1	0	0	0	0	0	0	0	0	0	0	0	0	0	0	1	0	0	1	0	0	0	0	0	0
Otu00722	0	0	0	0	0	0	0	2	0	0	0	0	0	0	0	0	0	0	0	0	0	0	0	0	0	2	0	0	0	0	0	0	0	0	0	0	0	0	0	0	0	0	0	0	0	0	0	0	0
Otu00723	0	0	0	0	0	0	0	0	0	0	0	0	0	0	0	0	0	0	0	0	0	0	0	0	0	0	0	0	0	0	0	0	0	0	0	0	0	0	0	0	1	0	0	0	0	0	0	0	0
Otu00724	0	0	0	0	0	1	0	0	0	0	0	0	0	1	0	0	0	0	0	0	0	1	0	0	0	1	0	0	0	0	0	0	0	0	0	0	0	0	0	0	0	0	0	0	0	0	0	0	0
Otu00725	0	0	0	0	0	0	0	0	0	0	0	0	0	0	0	0	0	0	0	0	0	0	0	0	0	0	0	0	0	0	0	0	0	0	0	0	0	0	0	0	0	0	2	0	0	0	0	0	0
Otu00726	0	0	0	0	0	0	0	0	0	0	1	0	0	0	0	0	0	0	0	0	0	0	0	0	0	0	0	0	0	0	0	0	0	0	2	0	0	0	0	1	0	0	0	0	0	0	0	0	0
Otu00727	0	0	0	0	0	0	0	0	0	0	0	0	0	0	0	0	0	0	0	0	0	0	0	0	0	0	0	1	0	0	0	0	0	0	0	0	0	0	0	0	0	0	0	0	0	0	0	0	0
[truncated: 5,268 more rows]
[truncated: 206 more columns]

## Sheet: OTU abundance2
Group	file.4036.2R	file.4036.4w	file.4037.2R	file.4037.4w	file.4038.4w	file.4039.4w	file.4040.1R4	file.4040.1W1	file.4040.1w2	file.4040.1w3	file.4040.1w5	file.4040.1w7	file.4040.2R	file.4040.2R1	file.4040.2R3	file.4040.2R6	file.4040.2w2	file.4040.2w6	file.4040.3w1	file.4040.3w3	file.4040.3w5	file.4040.3w7	file.4040.4w	file.4040.4w2	file.4040.4w4	file.4040.4w6	file.4040.BL1	file.4040.BL3	file.4040.BL5	file.4040.BL7	file.40401R6	file.4042.1R4	file.4042.1R6	file.4042.2R	file.4042.2R1	file.4042.2R3	file.4042.2R5	file.4042.2R6	file.4042.3w7	file.4042.4w	file.4042.4w6	file.4043.4w	file.4044.2R	file.4044.4w	file.4045.2R	file.4045.4w	file.4046.2R	file.4046.4w	file.4047.1R4
[truncated: 5,996 more rows]
[truncated: 79 more columns]

[truncated: 2 more sheets: Tax.profile1, Tax.profile2]
