# Supplementary material for: Chronic Sleep Disruption Alters Gut Microbiota, Induces Systemic and Adipose Tissue Inflammation and Insulin Resistance in Mice
Source: Sci Rep. 2016 Oct 14;6:35405. doi: 10.1038/srep35405 (PMC5064361; doi:10.1038/srep35405)
Supplement: Supplementary Dataset 2 [file srep35405-s2.xls]

## Sheet: Biolog.4_weeks.differential
	Changes in the rates of anaerobic utilization of biochemical substrates at time point 4 weeks SF vs SC.
	96 features with the lowest p-values (GRP):
	Features	p-value	Significant	SC	SF
	Niaprof4	0.00389049	Yes	0	0.0046
	DMnns	0.0134972	Yes	0.587	0.0012
	CitrcAcd	0.0137108	Yes	0.6066	0.0014
	Gntiobs	0.0224789	Yes	0.51175	0.1476
	bMthlDGl	0.0357638	Yes	0.6091	0.1542
	PrpncAcd	0.0357638	Yes	0.0108	0.0032
	LGlcAcLc	0.0530274	No	0.0062	0
	SdmBromt	0.0530274	No	0.027	0.0014
	ActctcAc	0.0616637	No	0.6705	0
	Vancmycn	0.0828374	No	0.09125	0.1279
	NActlbDM	0.0828374	No	0.6373	0.3065
	DLAMEstr	0.0828374	No	0.00775	0.0047
	Mincycln	0.0926007	No	0.00075	0.0081
	Inosine	0.0995755	No	0.338	0.0021
	DGlcrnAc	0.104062	No	0.0066	0
	LthmChlr	0.104062	No	0.00105	0
	4% NaCl	0.119846	No	0.4768	0.0095
	AceticAc	0.119846	No	0.27225	0.0024
	DSaccAcd	0.120691	No	0.2054	0.0078
	FusdcAcd	0.13638	No	0	0
	Gelatin	0.143215	No	0.08235	0.0058
	DGlctAcd	0.143215	No	0.22345	0.008
	LAsprAcd	0.150962	No	0.13095	0
	Dxtrn	0.170904	No	0.573	0.4372
	DGalacts	0.170904	No	0.4953	0.2702
	DSrbitol	0.170904	No	0.31605	0.0061
	GlcLPrln	0.170904	No	0.2556	0.0085
	DGlcncAc	0.170904	No	0.02035	0.0047
	LLctcAcd	0.170904	No	0.23715	0.0055
	aKBtrcAc	0.170904	No	0.23835	0.0515
	GuandHCl	0.189783	No	0.0004	0.0279
	DFrct6PO	0.231045	No	0.0035	0.32
	RfmycnSV	0.231045	No	0.00085	0.0087
	pH 6	0.235333	No	0.55525	0.384
	D-Mlbios	0.235333	No	0.50705	0.323
	NActlDGlc	0.235333	No	0.26045	0.0077
	myoInstl	0.235333	No	0.39545	0.0068
	QuincAcd	0.235333	No	0.00875	0.0048
	NegCtrl	0.244817	No	0.27825	0
	Glucrnmd	0.244817	No	0.11225	0
	BrmScAcd	0.244817	No	0.12015	0
	MuccAcid	0.292263	No	0.15405	0
	SdmBtyrt	0.3142	No	0.1248	0.0153
	D-Rffns	0.315302	No	0.4703	0.3951
	aDGlucos	0.315302	No	0.6154	0.5513
	DAsprAcd	0.315302	No	0.01485	0.0077
	LArgnine	0.315302	No	0.4171	0.0084
	Pectin	0.315302	No	0.47195	0.3243
	LMalcAcd	0.315302	No	0.17905	0.0082
	DManitol	0.360216	No	0.63665	0.0059
	LPyrmcAc	0.360216	No	0.0646	0.0014
	Lincmycn	0.388861	No	0	0.0021
	D-Trhls	0.411314	No	0.60605	0.526
	1% NaCl	0.411314	No	0.41935	0.2051
	3MthlGlc	0.411314	No	0.0106	0.0054
	DArbitol	0.411314	No	0.0043	0.0119
	gAmButAc	0.464192	No	0.39705	0.0063
	TtrzmVlt	0.465209	No	0	0
	TtrzmBlu	0.465209	No	0	0
	D-Fucose	0.502731	No	0.2375	0
	D-Serine1	0.502731	No	0.002	0
	NActlNrA	0.522817	No	0.00755	0.0169
	MthylPyr	0.522817	No	0.1528	0.0104
	PtsmTlrt	0.522817	No	0.23945	0.1275
	8% NaCl	0.583025	No	0.03295	0.0056
	L-Fucose	0.597048	No	0.0047	0
	LGltmcAc	0.645055	No	0.00205	0.0037
	pHyPhAcd	0.647329	No	0.0105	0.0062
	NldxcAcd	0.648077	No	0.2407	0.212
	D-Cllbs	0.648077	No	0.42275	0.4795
	LHstdine	0.648077	No	0.0064	0.2901
	FormcAcd	0.714379	No	0.1248	0.233
	Trndmycn	0.751099	No	0	0
	1%SdmLct	0.779243	No	0.14735	0.0454
	Glycerol	0.784191	No	0.00895	0.0087
	aHydBtAc	0.854805	No	0.00875	0.0103
	LAlanine	0.926596	No	0.01245	0.0099
	Sucrs	0.927264	No	0.4536	0.526
	D-Turns	0.927264	No	0.0556	0.0308
	Stchys	0.927264	No	0.24335	0.3202
	DGlcs6PO	0.927264	No	0.0973	0.0179
	L-Serine	0.927264	No	0.0082	0.0087
	D-Mlts	0.927264	No	0.5082	0.5545
	PosCtrl	0.927264	No	0.30875	0.275
	DFrcts	0.927264	No	0.3673	0.41
	D-Serine	0.927264	No	0.005	0.0065
	pH 5	1	No	0.09065	0.0783
	a-D-Lcts	1	No	0.29525	0.3691
	D-Slcn	1	No	0.26445	0.317
	NActlDGl	1	No	0.57875	0.5815
	L-Rhmnse	1	No	0.0052	0
	aKtGlAcd	1	No	0.01425	0.0086
	DMalcAcd	1	No	0.00455	0.0063
	Tween 40	1	No	0.00655	0.0077
	bHDLBAcd	1	No	0.05745	0.013
	Aztreonm	1	No	0.41635	0.2178
	Histogram of p-values (GRP):
	Volcano plot (GRP):
